# Supplementary material for: Investigation of Transcriptome Patterns in Endometrial Cancers from Obese and Lean Women
Source: Int J Mol Sci. 2022 Sep 29;23(19):11471. doi: 10.3390/ijms231911471 (PMC9569830; doi:10.3390/ijms231911471)
Supplement: Supplementary file 1 [file ijms-23-11471-s001.zip]

Archive with 1 entries (1 files):
- ijms-1850079-supplementary.xlsx
