# Supplementary material for: Investigation of Transcriptome Patterns in Endometrial Cancers from Obese and Lean Women
Source: Int J Mol Sci. 2022 Sep 29;23(19):11471. doi: 10.3390/ijms231911471 (PMC9569830; doi:10.3390/ijms231911471)
Supplement: Supplementary file 1 [file ijms-23-11471-s001.zip › ijms-1850079-supplementary.xlsx]

## Sheet: S1. Lean_Venn_diagram_biotypes
Table S1. Venn diagrams of biotype distribution across control and EC samples - lean cohort

## Sheet: S2. Up-regulated_Genes_Obese
Table S2. Up-regulated genes in EC + cpm values individual samples - obese cohort			Control	Control	Control	Control	Control	Control	Control	Control	Control	Control	Control	Control	Control	Control	Control	Control	Control	Control	Control	Control	EC_Grade-1	EC_Grade-1	EC_Grade-1	EC_Grade-1	EC_Grade-1	EC_Grade-1	EC_Grade-1	EC_Grade-1	EC_Grade-1	EC_Grade-1	EC_Grade-1	EC_Grade-1	EC_Grade-2	EC_Grade-2	EC_Grade-2	EC_Grade-2	EC_Grade-2	EC_Grade-2	EC_Grade-2	EC_Grade-3	Average	Average	Average
Gene	logFC	FDR	MJ15	MJ17	MJ19	MJ26	MJ102	MJ30	MJ32	MJ36	MJ38	MJ41	MJ45	MJ47	MJ49	MJ53	MJ56	MJ59	MJ70	MJ74	MJ79	MJ82	MJ16	MJ24	MJ29	MJ31	MJ35	MJ37	MJ44	MJ48	MJ52	MJ58	MJ69	MJ81	MJ14	MJ18	MJ40	MJ46	MJ55	MJ73	MJ78	MJ25	EC_Grade-1	EC_Grade-2	EC_Grade-3
ENSG00000185130.5|HIST1H2BL	2.37522	1.65e-06	18.7635	40.7977	20.7087	17.5798	4.27269	4.31326	3.29052	7.19459	5.32271	15.584	5.33266	22.2577	7.06269	5.65893	10.1043	26.0815	5.60802	19.5274	8.81845	13.1038	172.534	35.0561	35.0816	14.9369	5.41046	59.3716	48.8154	26.22	34.0795	57.2419	24.0806	61.7523	123.746	93.6745	56.3735	81.5372	101.384	130.654	96.6774	86.4782	47.8817	97.7208	86.4782
ENSG00000277775.1|HIST1H3F	2.89815	5.34e-06	26.8803	16.6213	28.7485	40.5404	6.49448	3.39669	4.12543	9.76409	13.8874	31.0573	7.18878	36.8611	11.6356	14.0536	14.5046	40.192	19.0108	27.5891	11.6282	30.7356	442.637	123.742	60.5269	42.8644	5.17264	172.436	121.657	54.7718	61.3729	98.442	45.0046	109.725	280.187	235.94	142.774	231.353	166.752	252.796	243.275	227.167	111.529	221.868	227.167
ENSG00000275713.2|HIST1H2BH	2.8107	5.34e-06	36.3148	14.7489	33.0991	29.5945	7.51993	4.96025	4.86211	7.24598	9.43571	26.0719	11.0778	45.6903	20.8832	10.1186	24.8942	44.5161	18.3054	31.1124	8.77522	34.5775	453.539	117.568	30.0636	71.6519	4.22135	185.025	93.4356	86.0699	55.4539	95.1885	42.1185	159.492	254.417	272.555	163.838	264.817	164.049	309.178	262.334	182.616	116.152	241.598	182.616
ENSG00000184357.4|HIST1H1B	2.80793	5.34e-06	73.0512	156.457	69.8875	111.634	13.4162	9.48917	3.87987	11.9225	21.3876	75.9999	10.2234	97.4235	46.3902	23.7975	50.0328	132.593	48.2148	78.0498	32.5072	84.3856	1035.91	276.519	130.335	69.2529	16.2908	390.184	304.16	173.953	123.852	290.623	97.7655	332.285	608.997	468.13	365.133	484.261	632.324	625.023	643.701	390.505	270.094	546.796	390.505
ENSG00000112742.10|TTK	2.78146	5.34e-06	5.16523	40.0422	14.6527	31.511	2.52089	2.64187	1.91538	2.62089	6.00015	10.4878	2.59268	13.8649	2.69297	7.87003	9.45245	26.036	4.90261	14.3917	2.85303	15.0248	119.803	39.4955	40.366	20.9117	3.68625	70.4516	63.8275	24.4582	20.0889	37.0768	22.9082	79.0286	44.3225	75.8912	35.9236	111.548	103.706	119.052	85.3802	180.201	45.1752	82.2605	180.201
ENSG00000087586.17|AURKA	2.29236	5.34e-06	8.74927	59.4555	9.60604	15.2211	3.03361	5.76899	1.27692	2.87784	5.75821	7.3858	4.97911	7.28494	2.18486	3.03558	7.82272	17.9794	5.67856	11.9434	6.26802	11.3543	75.4261	32.2496	47.0715	15.5706	2.97278	49.4829	34.7047	13.4727	9.65585	20.2296	16.64	33.895	77.7831	51.4947	40.9679	55.8534	46.7895	71.8866	58.0808	56.3753	29.2809	57.5509	56.3753
ENSG00000183598.3|HIST2H3D	1.98543	5.34e-06	12.1752	21.7128	12.4948	18.538	3.93087	4.85242	2.30828	5.6015	4.16139	8.82603	6.92362	12.287	5.53837	10.9056	11.8156	12.927	11.3924	13.3766	7.52162	8.23274	120.817	14.4919	28.0653	7.01582	8.20488	26.1712	32.7631	17.9291	18.8035	29.4424	12.5814	40.1719	55.8041	162.791	31.9018	48.9462	85.8885	73.1877	59.9681	50.921	29.7048	74.0697	50.921
ENSG00000134057.15|CCNB1	1.98347	5.34e-06	32.5199	222.548	37.6933	38.0343	14.228	21.0811	16.2561	20.1449	28.5491	32.756	24.5126	45.9925	15.9037	26.5333	34.6318	57.1245	30.1916	36.2481	27.4496	39.6887	318.411	132.519	136.774	48.4771	20.096	197.495	188.119	62.4408	44.4528	83.8818	65.7482	158.416	160.851	160.331	112.065	219.722	193.896	311.292	253.349	152.929	121.403	201.644	152.929
ENSG00000076382.17|SPAG5	1.87241	5.34e-06	18.2364	96.607	15.6272	52.076	11.0663	16.4982	8.74198	13.5156	17.4682	21.7512	11.8143	26.9576	24.4908	15.2154	21.8384	24.9436	20.7391	29.1418	21.3977	21.0964	169.801	61.3864	105.556	50.5139	14.6855	101.825	87.7498	40.9363	26.9945	39.6538	35.7151	86.4711	83.3235	84.7627	60.0204	120.956	114.442	200.046	126.502	216.508	68.4407	112.865	216.508
ENSG00000071539.14|TRIP13	1.6689	5.34e-06	6.16666	39.1224	12.2164	36.7812	5.0845	10.0283	4.61655	4.72787	11.71	14.6608	8.86813	15.0399	8.5362	12.0674	9.28948	16.1132	6.06653	16.1832	8.29972	8.9188	47.6941	21.4317	22.3368	12.3569	7.78869	54.4074	45.7991	20.4682	15.4254	27.7029	22.7729	34.1341	33.4241	56.8983	33.6742	44.3016	54.2133	52.4241	66.1351	163.838	27.6932	48.7244	163.838
ENSG00000158373.8|HIST1H2BD	1.29596	5.34e-06	100.142	264.725	187.91	107.432	41.2742	41.8386	71.9003	81.8128	71.7598	67.2108	84.7923	151.54	82.7706	75.0651	100.106	141.65	73.7154	116.627	54.683	137.281	488.98	175.689	175.586	140.135	107.377	228.035	225.84	174.938	215.807	212.249	96.5028	232.004	300.271	324.332	170.484	273.67	320.217	364.963	304.546	364.566	206.095	294.069	364.566
ENSG00000073111.14|MCM2	1.24543	5.34e-06	42.1125	145.223	64.4928	97.8498	34.9933	28.8449	22.1496	46.5593	63.679	56.7229	40.3338	62.9459	19.5621	70.3056	42.6583	72.2818	51.5655	55.1783	38.9914	47.1668	361.376	89.962	94.0542	38.5644	42.0946	102.183	130.533	69.1254	84.8399	113.034	76.2553	96.3049	113.54	248.441	124.438	165.615	157.082	175.867	148.405	311.147	108.194	161.913	311.147
ENSG00000137700.18|SLC37A4	1.14774	5.34e-06	42.7976	57.3861	36.9624	19.6068	29.7806	14.1259	15.8141	22.2005	21.8715	28.9154	33.8815	34.209	14.4302	29.9436	33.4503	42.1947	32.6958	33.0831	20.0144	52.9297	209.633	55.8244	56.9299	56.715	23.7228	59.2922	70.7961	43.3199	63.1367	66.1004	63.6287	68.597	65.3174	58.9952	72.1199	77.8454	76.523	85.2231	71.478	36.5565	69.808	72.5003	36.5565
ENSG00000247596.9|TWF2	0.878903	5.34e-06	52.9173	63.036	70.1311	45.1473	61.2276	39.5202	31.7756	37.4119	36.1944	60.7851	39.1847	61.8045	51.7253	47.4451	49.4216	68.2763	62.57	53.9242	52.3487	68.7091	144.863	115.476	68.5645	69.3435	39.4786	68.5454	102.172	96.5372	58.3237	91.323	93.256	91.8513	83.1048	182.308	100.92	169.664	119.201	100.349	118.714	88.2269	86.6446	124.894	88.2269
ENSG00000276368.1|HIST1H2AJ	2.73047	5.52e-06	21.6097	30.1219	20.2562	12.7887	3.67451	2.64187	1.27692	5.03621	4.35495	21.9727	2.32752	19.6391	9.34917	10.7557	12.9564	35.0485	18.1643	16.7207	7.21902	16.0538	243.753	62.6621	23.0029	18.739	3.09169	87.0916	64.7982	46.1181	41.6726	81.788	26.7412	61.6626	172.041	148.839	97.4437	103.212	160.698	116.016	122.701	71.2394	63.4267	131.564	71.2394
ENSG00000198538.11|ZNF28	1.1775	5.52e-06	43.0612	117.86	86.3848	58.5993	6.75084	35.6383	61.0465	11.3572	42.9204	41.0281	82.671	77.0794	53.0972	50.9304	52.9256	58.7631	27.899	82.648	57.6225	100.405	262.886	14.4919	154.981	102.476	47.1483	154.207	67.8492	97.8844	90.5497	132.201	86.582	186.452	76.471	118.515	90.7634	169.426	156.511	169.904	200.133	154.178	116.476	140.246	154.178
ENSG00000104738.18|MCM4	1.26647	5.62e-06	82.1167	338.995	123.034	152.469	49.4777	59.6847	40.4685	73.4876	68.9533	107.353	54.5346	98.4642	55.028	84.0595	71.6675	114.249	99.604	103.609	74.8704	76.0157	577.12	229.421	145.078	104.513	61.5366	188.877	205.454	132.084	123.284	197.432	137.81	208.451	244.977	281.669	173.688	290.025	223.287	426.115	331.18	332.589	192.588	281.563	332.589
ENSG00000203812.2|HIST2H2AA3	1.47158	6.71e-06	73.1566	385.541	172.944	69.2504	34.4379	36.7705	35.7046	45.3259	38.9042	58.754	53.2382	130.726	47.5588	52.1296	83.7683	116.297	57.9142	114.059	45.7781	114.572	432.84	130.886	138.017	104.785	54.6992	157.583	157.818	163.797	241.964	153.558	70.889	214.549	262.254	648.261	170.279	294.63	265.584	373.257	378.097	191.068	168.449	341.766	191.068
ENSG00000167930.17|FAM234A	1.00546	6.92e-06	85.0155	81.4311	96.7565	113.071	80.8392	67.2869	58.4436	47.8954	44.2753	101.075	45.4307	91.9178	64.9869	79.3749	90.1242	64.5893	76.2197	100.862	39.5101	64.0782	186.262	200.437	136.463	104.604	61.3582	116.996	231.249	141.256	160.652	98.6675	142.184	146.221	131.4	205.777	126.926	166.409	217.348	145.779	132.509	151.431	143.862	160.878	151.431
ENSG00000277224.2|HIST1H2BF	1.77689	6.98e-06	33.5213	55.9408	44.689	31.253	6.79357	6.36206	10.8047	20.9671	18.823	23.1175	16.2926	40.3189	16.8692	19.5252	22.8163	60.3107	17.8469	30.8736	12.2334	35.9153	242.248	68.8875	44.7623	33.9023	23.3066	93.6443	33.1098	56.8445	50.312	76.4729	21.1946	92.3893	205.138	120.692	100.273	108.73	118.059	151.2	96.7571	102.633	69.7562	128.693	102.633
ENSG00000275379.1|HIST1H3I	2.24665	7.07e-06	14.4943	9.46033	17.5763	24.8771	3.58906	1.50964	1.17869	3.34035	3.2904	12.1866	5.3032	10.2392	7.87566	4.94688	9.81914	17.5242	15.8717	11.4059	8.34295	11.9032	138.629	34.852	2.13154	1.49369	2.85387	64.9315	31.7924	52.1808	29.3861	52.6033	33.2349	44.9243	98.7051	115.329	55.5555	58.8307	59.5052	41.6899	58.2669	120.537	40.7511	69.6975	120.537
ENSG00000272196.2|HIST2H2AA4	1.43606	7.07e-06	74.8959	385.114	175.032	70.0612	36.2324	39.7359	38.2584	47.5871	40.501	59.6403	55.0354	133.445	48.5242	52.9166	83.972	116.388	59.0076	115.671	46.513	116.39	435.972	133.131	136.285	104.513	55.0559	158.218	159.933	160.222	240.2	152.785	70.2126	214.22	263.165	652.657	174.029	293.756	265.432	371.794	380.17	191.235	168.396	343	191.235
ENSG00000142949.17|PTPRF	1.36272	7.07e-06	485.427	1648.59	488.064	908.29	466.706	309.962	302.188	343.593	350.283	322.132	358.85	423.198	512.883	397.212	458.159	543.388	444.797	450.921	406.6	834.148	2260.14	1318.81	1341.76	1606.44	413.336	1082.75	1345.4	1247.78	573.402	844.842	1077.81	1846.2	497.316	1506.29	878.459	1539.72	1690.09	903.137	1345.64	4941.21	1246.56	1194.38	4941.21
ENSG00000240972.2|MIF	1.34447	7.07e-06	124.862	375.982	122.999	89.7418	89.5982	73.1637	41.991	71.3806	46.0173	105.691	79.2239	101.351	90.8495	118.013	88.9427	93.4019	130.043	77.3929	79.1067	87.0269	571.561	239.014	310.672	168.742	71.2279	175.93	385.322	214.112	168.544	212.282	258.754	218.195	238.635	313.001	167.416	259.26	648.466	285.595	225.386	156.219	249.53	305.394	156.219
ENSG00000160113.5|NR2F6	1.30228	7.07e-06	44.2207	171.37	75.0385	58.2308	42.2996	29.7615	24.3106	42.962	26.9039	44.2409	45.7254	58.8502	35.0086	46.0959	65.5967	68.1852	60.101	42.4586	38.5591	61.5397	202.109	110.934	119.366	149.867	39.1218	84.0336	122.004	97.2626	81.432	106.044	96.2774	139.824	79.0953	268.482	109.577	134.85	196.219	142.255	168.395	152.596	112.356	156.982	152.596
ENSG00000278677.1|HIST1H2AM	2.56286	7.22e-06	20.0285	135.138	29.5142	27.6781	4.82814	3.50452	0.638459	4.93343	7.50018	23.376	6.06922	26.6219	9.80646	7.87003	17.2344	43.6058	20.1042	27.2906	8.99136	22.0226	246.025	77.6132	39.9664	17.8338	3.50788	100.753	86.1549	57.3108	53.152	79.662	35.9856	70.779	154.655	169.525	102.215	152.436	187.12	142.255	115.843	132.361	72.3953	146.293	132.361
ENSG00000138794.10|CASP6	1.44209	7.8e-06	16.8661	120.816	22.8318	25.8353	16.7062	8.35694	12.1798	14.2864	12.339	17.0612	18.1782	24.4062	11.534	19.0755	18.1308	36.323	30.2269	30.3958	14.6974	38.3509	127.635	70.0101	44.7179	40.6465	17.48	55.3605	81.6478	40.8845	27.5924	63.3946	40.9912	71.0779	39.1103	96.6988	35.6851	82.609	80.2921	77.0369	62.4402	79.525	56.7865	67.6961	79.525
ENSG00000032389.12|EIPR1	0.946049	7.8e-06	28.2507	72.9234	34.5957	29.5577	22.5598	24.2082	21.462	17.9865	18.6779	22.859	19.3567	29.2069	25.9135	25.9711	23.4274	32.6816	25.8886	25.6782	18.1989	38.2479	80.1555	45.4657	53.4217	49.9707	21.9986	48.5298	50.6182	64.9281	33.9001	43.165	41.8931	54.0108	45.6712	67.2617	45.7396	50.8516	62.1702	71.2361	53.5088	65.5769	49.0048	56.6342	65.5769
ENSG00000179051.14|RCC2	1.2002	8.1e-06	248.247	805.803	335.098	363.906	125.873	176.844	139.331	236.753	183.488	248.495	207.237	258.196	200.855	260.498	239.245	372.06	285.691	338.236	225.432	318.47	1222.6	586.972	426.708	430.5	173.729	668.417	661.157	482.427	391.196	542.848	476.111	608.167	618.292	642.495	536.264	758.368	833.302	947.754	857.257	671.799	555.903	741.962	671.799
ENSG00000185686.18|PRAME	2.94228	8.22e-06	29.2521	52.5245	126.897	78.1693	6.53721	3.34278	9.13488	12.3336	4.83883	42.136	53.9748	113.437	71.6939	27.8075	64.6189	166.822	71.4229	174.433	48.8905	300.975	888.713	306.524	76.2914	253.067	22.177	393.6	364.104	371.38	174.313	374.021	423.756	507.528	159.904	568.096	475.119	824.542	625.052	443.247	790.458	290.787	346.29	555.202	290.787
ENSG00000273983.1|HIST1H3G	2.70579	8.22e-06	23.4017	11.694	15.4532	13.8206	6.3663	2.37229	0.785796	4.47092	7.0163	24.3362	2.03289	21.8212	8.68863	6.9706	11.9378	30.9519	8.21804	17.3179	6.57061	18.5237	278.456	65.7748	2.04273	17.2001	3.80516	119.617	31.723	28.7591	33.8104	70.7068	25.3433	57.7172	212.683	172.953	101.636	109.166	104.772	160.959	139.872	110.71	61.2463	143.149	110.71
ENSG00000196747.4|HIST1H2AI	2.57964	8.22e-06	29.8319	111.159	30.3147	29.7051	4.48632	4.7985	3.48697	6.21818	13.1616	29.8386	5.15589	33.2019	11.28	14.6907	20.9013	60.9935	27.7932	27.9474	10.8502	29.9123	403.695	93.3808	56.7967	29.6475	2.91333	129.267	99.4336	64.7726	63.1367	116.932	33.5956	118.364	292.288	223.198	125.119	159.541	253.554	224.334	186.39	124.534	100.995	209.204	124.534
ENSG00000164611.13|PTTG1	2.22926	8.22e-06	9.17092	115.035	9.15359	15.2579	3.28997	8.73435	2.0136	4.72787	9.67766	12.5189	2.23913	13.0592	5.94485	4.1224	6.96711	9.46764	14.8136	11.167	8.04035	10.9427	115.811	44.139	37.302	14.9369	4.28081	56.3931	36.4382	21.4009	14.4688	20.4873	24.1708	33.2673	73.7372	48.5914	58.8957	69.5885	66.2438	100.457	78.1234	66.6594	35.258	70.8053	66.6594
ENSG00000170312.15|CDK1	2.01276	8.22e-06	18.1837	132.839	31.9157	39.3979	10.5535	12.8859	8.49642	14.3378	18.7747	39.1078	7.80749	40.7554	11.1784	21.474	21.2273	48.6127	32.5194	48.1317	22.9539	22.6057	268.444	113.792	68.9642	38.2023	16.9449	174.183	100.647	41.4545	36.8596	71.8021	44.4184	103.568	104.245	106.095	88.6162	111.588	194.772	342.79	177.911	184.281	89.94	160.859	184.281
ENSG00000278463.1|HIST1H2AB	2.00932	8.22e-06	11.6481	64.4813	12.3904	8.51349	2.17907	8.95001	2.21005	4.62509	5.46788	11.1156	3.27031	13.8985	5.84323	6.44593	5.25589	19.4815	8.92345	10.6893	5.96542	7.92401	103.25	29.5451	20.9157	11.4064	5.2321	38.9986	18.2017	19.0691	22.4506	37.0768	9.10915	21.9092	68.7437	65.0842	51.9086	49.621	76.4088	57.0322	48.3786	42.3023	28.097	59.5967	42.3023
ENSG00000138778.11|CENPE	1.8827	8.22e-06	15.8646	113.261	20.3606	37.1498	9.699	18.3314	7.56328	14.7489	16.9359	32.3129	8.42619	32.3626	17.174	25.0342	17.4789	33.0912	24.7247	34.576	15.3891	22.6743	186.722	40.363	116.258	31.7749	16.5881	122.238	94.2331	47.7245	29.8046	58.9814	39.3677	94.8104	110.478	85.3272	65.167	125.918	108.503	209.751	147.874	133.527	73.2388	121.86	133.527
ENSG00000197409.7|HIST1H3D	1.54536	8.22e-06	44.3788	23.3223	51.8935	38.6977	27.7725	25.5561	19.4976	36.1271	26.4684	50.5927	42.0426	58.2795	31.8075	22.4858	41.3137	46.4279	41.3724	35.5315	31.3833	34.749	251.645	69.9591	65.456	33.3138	31.9277	114.136	103.733	62.959	61.3729	99.4406	41.4421	97.4108	187.204	166.178	124.267	173.554	194.924	184.813	170.202	158.675	86.0664	171.592	158.675
ENSG00000161800.13|RACGAP1	1.51236	8.22e-06	24.1396	158.625	35.3266	44.8893	22.0898	29.7076	17.2384	27.6992	35.7589	42.6899	13.7294	38.5397	21.2897	31.9673	29.4167	54.9396	31.6024	41.8614	30.5188	34.6118	244.152	74.5516	77.7568	43.5886	31.9277	134.47	97.9427	50.5745	46.0372	69.1928	47.6652	120.994	101.694	105.772	76.7893	154.619	158.033	189.095	214.301	150.015	86.571	142.901	150.015
ENSG00000134222.16|PSRC1	1.40982	8.22e-06	3.79487	22.534	5.22068	11.5356	3.16179	10.1362	2.89762	3.39174	7.30663	8.27209	8.24942	9.97063	3.40432	5.99622	4.56325	5.55314	3.56233	7.94233	7.39194	9.46765	30.0967	13.5734	16.5638	6.29161	5.88611	14.4954	17.0576	11.97	7.08494	12.0475	9.28953	22.7461	11.4451	11.4522	23.6196	33.6232	22.5762	45.7017	38.5699	46.6741	13.9252	26.7126	46.6741
ENSG00000203814.6|HIST2H2BF	1.3809	8.22e-06	67.148	232.895	130.378	91.4371	34.0106	38.0645	44.7904	65.2652	49.9367	54.3964	61.7233	118.003	68.2896	53.7411	86.0091	115.432	63.2048	151.442	47.464	94.4707	428.602	112.363	194.459	122.573	70.6928	135.621	159.551	149.547	201.099	150.24	54.5196	280.964	181.409	468.009	126.38	343.219	258.77	412.237	424.057	219.089	171.686	316.297	219.089
ENSG00000233822.4|HIST1H2BN	1.3146	8.22e-06	43.5355	123.346	60.8035	39.7665	27.3879	20.8654	14.5372	39.8272	36.0009	45.0534	25.308	49.0474	23.881	13.0043	42.7397	59.5369	45.7812	50.6995	25.634	40.7178	239.822	72.8677	51.601	35.5317	28.7765	91.7777	52.8024	55.549	50.6409	110.844	44.9144	89.5199	196.864	144.968	113.565	105.752	175.584	164.808	149.149	146.851	77.0539	150.099	146.851
ENSG00000115687.13|PASK	1.27966	8.22e-06	18.9216	33.5382	14.4091	29.9999	13.7153	12.8859	19.8905	20.4532	18.8714	16.2118	9.78146	13.9656	30.588	14.5408	29.8649	26.127	21.6208	25.0213	17.3343	31.799	85.1614	43.7818	49.1586	60.6529	18.9664	79.0694	52.6291	37.1018	30.2231	40.2659	39.5481	49.2584	45.817	42.0991	44.7171	53.3922	91.3327	73.513	43.142	39.8458	48.8181	56.2876	39.8458
ENSG00000143321.19|HDGF	1.20775	8.22e-06	306.699	694.907	270.257	393.426	170.566	270.549	179.554	193.432	210.973	211.751	167.581	281.998	196.942	249.255	237.819	253.669	246.188	311.244	264.035	475.853	1287.31	480.835	426.796	676.189	170.697	528.109	664	472.685	271.679	350.893	526.842	935.012	501.69	1105.14	499.148	985.275	799.799	969.114	988.597	773.599	565.921	835.538	773.599
ENSG00000104889.6|RNASEH2A	1.20077	8.22e-06	17.7621	44.5095	15.662	24.8402	12.2626	8.62652	9.03665	14.1836	17.3714	13.2944	12.109	21.1498	9.5016	16.9018	18.0085	19.9367	14.3551	17.7956	13.1412	16.3626	69.4988	37.4544	24.6015	16.4306	12.2479	47.537	46.7005	13.5245	22.6599	31.6329	31.9271	39.3947	45.9628	31.8969	28.3231	55.5358	68.6804	61.5861	48.7773	74.7368	32.8008	48.6803	74.7368
ENSG00000149503.13|INCENP	0.97237	8.22e-06	37.1581	65.4996	37.1712	46.6215	39.3942	22.6446	26.8153	31.7076	28.4039	36.6705	27.4293	51.7667	30.1307	31.5551	31.4946	34.5023	35.7643	39.5325	41.4554	33.9258	110.928	83.5325	68.6978	38.2475	28.182	87.1313	78.5622	33.889	59.2504	70.7068	48.522	78.2514	74.5756	83.311	58.3504	82.7281	85.1271	108.426	80.2499	119.079	65.4917	81.8241	119.079
ENSG00000087111.21|PIGS	0.924385	8.22e-06	74.2107	128.733	91.1878	65.3069	65.1157	49.3868	65.221	59.7665	66.05	68.097	67.4979	91.3135	61.4809	68.3569	66.0042	77.926	65.9559	83.484	69.1211	111.794	233.894	152.675	125.761	91.432	56.0667	123.707	132.682	106.02	93.4196	142.863	111.97	157.758	95.935	164.001	148.534	179.787	151.181	192.186	215.976	271.342	127.354	163.943	271.342
ENSG00000274997.1|HIST1H2AH	1.83325	8.34e-06	22.5584	143.416	41.9046	26.683	8.37447	8.30303	4.96034	9.60992	12.1938	28.62	12.5804	28.0655	15.0908	15.9649	19.5568	60.9479	19.9631	22.9312	8.55908	19.5871	207.483	65.0604	18.1181	17.5169	11.7722	91.0232	74.5058	34.6663	50.7007	82.9154	29.4018	78.7297	151.885	114.079	78.9707	93.3669	157.881	110.215	112.307	125.283	63.4911	116.958	125.283
ENSG00000117724.13|CENPF	2.32862	8.6e-06	49.9657	755.742	108.625	194.299	33.0279	55.048	27.0608	44.7606	88.4054	136.49	35.5904	211.532	65.2917	87.3949	131.845	227.451	108.422	192.288	86.5851	170.178	1765.6	394.087	791.157	205.948	42.927	724.413	572.956	204.889	156.975	269.04	203.107	985.406	290.32	703.99	344.751	1209.48	847.426	1970.65	1357.82	944.973	526.376	960.633	944.973
ENSG00000034510.6|TMSB10	1.2398	8.6e-06	738.628	2384.56	642.735	768.683	763.187	581.535	400.854	437.328	522.4	800.473	534.062	793.622	698.799	615.624	422.875	833.835	827.976	897.423	763.704	990.33	3097.11	2063.15	804.656	1744	411.79	1503.15	2882.19	1461.69	910.34	1401.22	1877.93	1687.97	2026.08	2223.63	1671.44	2087.42	2125.59	1899.09	1823.34	2734.49	1653.77	1979.51	2734.49
ENSG00000003249.13|DBNDD1	2.15089	8.66e-06	4.0584	22.0084	13.6086	12.6781	4.44359	1.67139	2.35739	4.1112	2.56458	8.16131	6.24599	8.99707	5.94485	4.98436	9.41171	11.3794	6.27816	8.00205	7.52162	33.8915	80.4012	42.7613	33.6606	18.0148	7.13468	33.677	48.434	20.7272	10.6424	22.259	26.7412	85.425	3.90009	47.8655	29.7887	58.1161	40.2412	56.7069	94.6306	27.5631	35.8232	47.3213	27.5631
ENSG00000278828.1|HIST1H3H	1.9729	8.66e-06	43.1139	176.724	34.9785	26.0933	21.9189	8.78827	13.113	16.1364	13.5971	38.7016	6.30491	33.3361	17.2248	18.176	26.7276	38.7809	30.1916	26.574	15.8646	30.221	318.565	79.6033	47.782	25.9359	13.1992	117.949	99.2949	53.7872	49.9832	95.9616	33.0996	74.8141	248.221	206.785	162.883	161.367	191.612	186.547	147.129	113.875	84.1645	186.364	113.875
ENSG00000196787.3|HIST1H2AG	1.9089	8.66e-06	35.6823	256.841	46.0116	49.2382	8.45992	14.9347	6.92483	20.0421	21.7263	49.3371	19.7986	52.7738	22.6108	24.8468	32.4724	70.4156	38.0569	42.2795	20.4035	28.3344	348.999	103.28	59.0614	39.1981	14.745	182.721	113.856	61.4563	83.0463	131.202	52.31	96.7233	198.394	158.194	133.572	179.509	239.201	204.221	229.134	177.12	107.217	191.746	177.12
ENSG00000164062.13|APEH	0.816986	8.66e-06	105.097	249.352	141.028	97.039	81.4801	58.4986	63.9441	82.5322	66.05	103.253	106.801	103.131	88.8171	109.431	107.766	136.507	108.21	112.267	74.3949	130.112	256.313	198.396	142.414	154.393	90.9077	165.804	240.332	153.796	165.614	183.677	172.488	175.543	197.447	210.213	209.782	182.248	231.625	144.912	200.027	153.679	174.973	196.608	153.679
ENSG00000178826.11|TMEM139	1.93453	8.84e-06	21.7151	10.3801	21.892	7.92381	5.21268	2.91145	4.32188	2.92923	3.53234	3.06511	2.79891	8.76207	18.9524	4.2723	9.41171	24.5339	19.5399	8.59921	6.95966	21.8168	60.1934	41.8938	25.8449	64.3645	6.00502	18.8242	22.0154	45.9109	13.6617	43.1006	35.4445	37.4519	53.9816	76.1735	35.1738	34.2583	37.2336	13.6075	38.9687	14.073	34.5592	41.3424	14.073
ENSG00000101003.10|GINS1	1.81442	8.84e-06	4.21652	67.1421	13.0169	22.4447	5.85358	11.4301	5.10767	7.91405	14.2745	17.0243	5.15589	16.6513	5.03026	14.1661	11.3266	33.0002	19.1872	19.5274	11.8876	14.1329	100.578	40.9243	35.4369	14.5748	10.1075	43.0494	57.7949	24.4582	24.035	48.3512	26.0197	53.4728	43.2291	68.9554	41.4451	51.0898	73.9723	79.097	81.1803	106.339	39.9002	62.7098	106.339
ENSG00000163535.18|SGO2	1.56238	8.96e-06	15.6538	50.5536	15.314	18.6855	5.89631	9.597	12.8183	10.3808	15.6294	22.1943	14.3186	18.397	19.6129	14.0536	18.0493	19.3905	20.0337	23.1701	12.6225	18.7638	102.82	33.5763	49.6027	25.2117	11.2966	82.8422	50.4448	29.7954	22.0022	33.9522	27.3725	61.6626	39.4383	53.269	38.3435	113.612	106.219	100.728	74.6944	71.9472	44.215	75.1863	71.9472
ENSG00000164051.14|CCDC51	1.2742	8.96e-06	10.6994	32.1257	32.0201	11.8673	12.049	9.81267	11.0503	13.2586	11.1777	16.8027	26.6044	19.6391	7.72323	15.815	22.3681	27.4015	17.4237	21.8563	11.0663	29.6722	136.94	27.9122	33.1277	30.2812	10.8804	27.998	41.1186	19.7945	29.7149	51.8624	24.5316	41.4571	33.6064	120.732	53.1356	41.4435	49.1879	47.7618	42.2914	71.1561	39.6349	55.4513	71.1561
ENSG00000142731.11|PLK4	1.98918	9.16e-06	8.9601	48.1557	20.4999	14.5208	9.57082	3.55844	6.38459	10.5349	12.581	18.2429	5.71567	14.9056	5.99566	14.7282	11.4896	22.4856	17.4942	21.1994	6.44093	13.7898	129.969	43.3736	42.9861	28.1991	10.8209	119.855	48.226	17.3591	23.1681	32.5348	44.3282	55.3559	42.0262	57.7048	39.5024	102.815	166.752	72.0493	66.1085	41.8443	49.6813	78.1368	41.8443
ENSG00000254986.7|DPP3	1.73037	9.16e-06	44.4315	165.424	48.6219	50.823	25.807	16.7678	17.5822	20.2476	15.0971	35.9688	25.8384	42.8704	43.2399	28.4071	32.5132	58.4445	36.4697	52.2522	27.8819	83.2536	197.625	166.146	107.421	117.956	16.707	130.181	179.868	95.6562	61.7317	93.8678	126.13	140.811	114.123	174.727	100.307	187.647	196.333	134.937	159.383	157.842	119.508	152.494	157.842
ENSG00000144554.10|FANCD2	1.53225	9.16e-06	28.7777	107.151	28.6093	46.6215	17.8171	18.4392	24.9981	30.5256	29.4201	30.7988	19.6808	33.269	26.0659	27.6576	32.7169	51.2072	26.1355	38.2187	20.1873	40.1689	139.95	95.1158	94.7203	53.5013	31.452	121.086	94.9265	49.4863	43.6157	65.3273	48.9729	92.1801	89.8479	145.411	64.4512	139.892	163.592	141.659	153.828	147.017	77.5279	128.383	147.017
ENSG00000164087.7|POC1A	2.2531	9.34e-06	5.90312	38.8925	4.80302	9.80341	4.05905	3.01928	0.933132	2.67228	3.24201	7.75509	2.35698	7.45279	2.99783	5.02183	5.21514	9.51316	6.48978	7.58403	6.0951	9.09032	59.3028	29.1369	36.7691	14.258	2.61605	40.19	34.9127	9.68999	10.7619	19.1988	18.534	31.2946	25.4782	30.9291	18.8821	60.5376	68.8327	49.7134	33.3865	27.23	25.5554	41.1085	27.23
ENSG00000273802.2|HIST1H2BG	1.17268	9.34e-06	67.4643	154.781	170.96	61.6952	34.096	32.3495	70.8198	95.02	78.2438	57.8677	80.3435	136.299	53.5037	66.5955	88.1278	151.846	58.8665	120.688	41.585	95.5684	435.757	126.039	67.3211	85.0951	117.544	213.221	129.666	133.069	187.945	195.756	80.5844	168.788	316.892	294.169	200.784	213.728	175.584	293.998	207.948	220.588	161.732	243.3	220.588
ENSG00000106462.10|EZH2	1.61026	9.34e-06	10.2251	67.3391	14.7223	36.8181	4.95632	16.3904	7.6124	13.053	14.8068	22.0835	6.54061	13.3277	16.5643	11.168	16.2566	19.3905	16.4361	15.9444	12.4063	15.1277	134.606	49.65	38.2789	23.6275	11.356	59.6099	43.9269	41.5063	19.0128	27.0587	31.882	40.7398	46.9833	51.5351	56.2372	55.4961	72.5636	93.084	74.1361	65.1189	43.4379	64.2908	65.1189
ENSG00000184979.9|USP18	1.68593	9.4e-06	10.4359	34.7536	12.2164	5.85993	8.97264	6.8473	4.76389	6.93764	7.16147	10.931	4.8318	26.7898	6.91025	6.52089	8.8413	11.3794	11.7451	14.6903	5.53314	18.6609	68.8539	36.6379	35.0372	37.7949	6.48067	33.7961	20.2126	16.0118	17.7871	23.5475	28.9959	23.583	18.5892	129.926	41.7519	48.4301	44.0483	45.539	26.874	33.6003	29.0616	50.737	33.6003
ENSG00000180596.7|HIST1H2BC	1.22042	9.56e-06	99.2463	315.673	212.064	90.8106	54.4768	65.7772	65.7613	95.3283	72.2921	88.6296	86.3243	190.416	70.0171	73.2288	112.94	173.376	80.2405	115.552	54.5534	174.706	456.887	162.37	177.984	147.649	98.2802	211.514	262.799	202.142	281.335	258.249	108.814	247.398	296.48	371.956	192.74	256.719	329.468	288.956	382.696	348.078	217.952	302.716	348.078
ENSG00000155115.7|GTF3C6	0.981898	9.68e-06	45.3276	131.131	72.8458	64.6067	32.2588	50.1956	36.3922	42.6537	39.0977	57.0553	39.391	66.6387	37.5999	51.1927	45.4695	62.9962	50.2253	69.7492	68.732	80.0634	219.215	112.057	117.768	62.2824	38.0516	119.498	114.134	76.7945	73.5399	100.761	101.508	136.925	63.9688	99.1183	74.2331	160.018	119.658	171.964	245.003	125.699	106.044	133.423	125.699
ENSG00000013810.19|TACC3	1.86081	1.05e-05	17.7094	79.9201	13.9914	34.4225	9.699	8.51869	6.58104	8.63351	18.194	30.0602	12.1679	22.5934	28.1491	14.4284	17.4381	27.7657	25.7122	21.916	13.9625	15.7794	118.329	74.2964	99.6939	25.6643	8.9778	89.3155	84.6641	48.8645	26.2173	39.0096	44.1027	56.9101	104.792	78.8349	74.4376	77.6072	100.66	185.029	100.133	101.342	59.6705	103.071	101.342
ENSG00000121152.10|NCAPH	2.67853	1.06e-05	4.32193	50.7507	3.16721	22.5184	0.982718	1.67139	0.589347	2.00421	5.51626	8.30902	1.73827	8.56064	4.92864	4.60959	4.68548	9.78626	4.86734	14.8098	4.8415	4.97395	71.4336	35.5153	37.8792	7.33266	2.25931	57.1079	39.3851	11.1409	9.11775	23.5797	15.7832	35.3596	42.7552	40.8893	30.7771	65.7379	60.6474	108.426	55.4493	77.5264	28.8245	57.8118	77.5264
ENSG00000011009.11|LYPLA2	1.29297	1.06e-05	45.5384	92.9937	53.8774	53.9925	25.4225	19.194	20.6763	30.577	25.1619	33.0145	25.6911	39.9497	40.6994	31.1803	37.6061	52.4817	46.6982	48.1317	32.8098	54.5419	138.691	129.049	96.763	121.396	32.7006	98.6084	121.761	79.5926	52.1356	78.8244	113.233	90.1775	87.7703	100.086	91.2747	110.675	144.023	85.1146	69.2983	103.008	96.0777	98.3203	103.008
ENSG00000186638.16|KIF24	1.53518	1.07e-05	11.6481	44.0497	19.2469	17.8009	15.3389	16.5521	21.3147	20.4018	18.4843	18.3906	8.69135	18.0277	16.8692	19.1879	21.1458	38.0982	15.519	23.0507	13.8761	31.2844	134.268	71.2348	53.1553	96.8183	17.0638	80.8963	74.3325	36.3763	39.3409	41.2322	58.8938	64.532	26.8997	39.115	54.0559	90.469	163.287	65.4353	38.4902	29.4367	64.012	68.2503	29.4367
ENSG00000166508.17|MCM7	0.878714	1.07e-05	91.4984	248.596	115.969	172.297	112.073	84.7016	77.9902	98.052	103.551	114.517	96.4298	110.818	93.3901	114.003	118.319	148.387	107.011	114.835	94.7551	99.2388	455.873	267.794	138.372	72.1498	104.642	207.304	223.725	156.802	129.98	204.164	146.558	182.238	222.014	287.032	203.101	229.844	311.079	332.923	261.669	322.638	190.8	263.952	322.638
ENSG00000139618.15|BRCA2	1.32806	1.07e-05	23.1381	69.0473	28.3657	25.4299	17.8171	21.782	16.9928	27.5964	26.7103	42.7268	27.5177	36.4247	17.7329	23.2353	30.8834	41.3299	27.7579	50.4009	26.6715	23.9436	150.699	79.2461	86.1053	38.6549	16.8854	106.154	83.416	51.4554	36.7401	60.1733	54.4745	38.9464	57.7359	60.3259	84.7648	66.9685	136.675	229.755	101.701	106.172	66.9125	105.418	106.172
ENSG00000111669.15|TPI1	1.1197	1.07e-05	476.941	814.442	458.689	321.375	261.275	365.711	193.699	285.779	346.46	321.43	258.266	481.578	297.801	396.5	293.026	469.65	359.019	471.762	314.827	458.015	1091.44	850.684	904.572	860.954	242.876	722.189	1188.63	682.289	637.376	579.184	1086.6	1041.18	800.321	624.591	530.981	1123.74	792.604	1507.61	789.235	741.372	823.998	881.297	741.372
ENSG00000105220.17|GPI	0.939962	1.07e-05	285.564	487.897	229.814	246.08	211.797	200.621	186.332	188.807	184.746	211.086	196.159	252.589	259.033	236.326	219.647	228.452	236.313	246.093	243.588	268.525	1008.92	462.159	708.515	423.846	185.621	424.775	823.412	428.899	248.362	308.372	353.092	491.418	451.281	407.038	353.408	490.613	657.146	538.065	499.469	423.231	488.949	485.289	423.231
ENSG00000119333.11|WDR34	1.28679	1.08e-05	76.2663	136.321	55.3392	37.9237	36.916	36.9862	30.1058	40.4953	30.1459	48.857	49.9974	59.9916	43.4431	52.3919	58.9556	65.9549	76.4666	42.16	37.8675	73.1342	295.132	173.035	101.87	160.278	37.6354	143.167	187.842	75.9135	98.6511	108.75	123.289	133.338	82.6309	147.71	108.759	214.164	200.711	151.688	124.96	56.1255	136.575	147.232	56.1255
ENSG00000084207.17|GSTP1	1.00802	1.08e-05	511.569	594.457	420.926	380.269	333.013	262.138	229.6	311.526	243.296	335.315	297.392	422.258	351.61	354.639	344.485	496.323	377.007	335.787	304.28	370.027	1685.51	883.546	475.689	643.011	332.179	1018.13	1105.56	486.572	540.757	783.896	598.814	759.111	735.805	947.673	691.888	592.832	1073.3	474.094	445.747	1099.4	776.064	708.763	1099.4
ENSG00000134215.16|VAV3	2.06688	1.08e-05	54.5512	475.677	34.7001	39.5085	13.8862	27.7127	73.079	36.0757	71.3243	65.7705	37.3876	66.538	88.7663	26.4208	48.5253	88.4405	61.5118	66.6439	105.692	273.773	924.522	357.705	460.279	276.876	35.4356	277.676	269.559	237.69	138.44	147.47	194.449	442.787	109.312	256.748	200.613	544.124	337.539	287.98	460.686	272.633	313.574	313.857	272.633
ENSG00000113368.12|LMNB1	1.8107	1.08e-05	47.0142	310.548	41.835	82.5919	10.8526	29.438	14.7828	29.8062	30.3395	53.1777	21.5074	52.5724	33.5351	37.3639	37.1579	83.0239	52.2357	50.2815	52.0029	44.3196	446.476	137.52	139.172	52.2339	30.0846	283.872	152.652	74.4626	68.7269	122.022	86.086	198.408	194.64	162.469	149.455	209.48	253.249	347.289	293.328	150.598	149.31	229.987	150.598
ENSG00000100401.19|RANGAP1	0.857523	1.12e-05	86.0697	162.895	88.4383	160.319	91.35	61.3022	68.9045	72.2543	76.4051	77.2924	65.9954	98.8335	87.1911	99.05	79.2458	101.459	65.1094	97.2786	65.1874	96.8719	188.627	204.162	168.569	108.315	72.9521	177.876	201.883	110.839	108.337	149.145	110.572	168.489	123.272	189.325	149.216	196.42	211.904	215.172	116.587	381.012	147.481	171.699	381.012
ENSG00000138346.15|DNA2	1.25058	1.13e-05	15.7065	48.9441	23.1798	30.221	13.8862	18.9244	12.3763	17.3698	21.0489	25.2225	16.2926	26.2526	17.4281	16.1523	17.0307	27.356	16.683	29.5001	14.7839	20.2045	111.696	54.4977	49.9136	27.3391	16.4098	62.0324	38.449	28.0854	24.4535	30.9886	22.2768	49.5274	41.1879	63.6728	37.4915	76.2972	64.1118	161.609	59.4897	122.035	42.9724	71.98	122.035
ENSG00000111640.15|GAPDH	1.15873	1.14e-05	1768.46	4300.77	1741.17	1776.85	1585.42	1456.05	953.661	1147.95	1378.63	1635.36	1250.67	1775.78	1195.27	1572.43	1130.55	1694.07	1748.26	1952.14	1704.77	1895.18	7460.45	3736	5440.13	3005.44	969.603	3663.72	6113.36	2431.1	1860.14	2857.59	3480.01	3027.83	4723.12	4155.83	2689.88	3213.54	6534.84	4814.83	3663	4329.91	3670.45	4256.43	4329.91
ENSG00000276903.1|HIST1H2AL	2.46654	1.14e-05	15.443	19.7747	9.84968	12.8992	1.96544	2.21055	0.589347	2.77506	4.83883	11.8911	1.64988	11.8506	5.79242	4.19735	5.4596	13.2456	8.39439	7.88261	5.79251	9.22753	115.381	39.6996	14.9652	6.83477	0.832379	49.9595	28.5681	30.4172	21.5837	34.6931	9.83066	22.7162	117.841	77.9478	58.6912	39.3395	71.0027	69.6097	40.5636	42.3439	31.2901	67.8565	42.3439
ENSG00000196576.15|PLXNB2	0.933307	1.14e-05	682.76	893.837	472.262	394.827	382.235	314.437	373.891	447.966	365.815	490.971	374.052	464.927	524.671	499.297	595.912	581.395	474.53	415.808	362.075	526.415	1089.5	1181.09	1121.1	1168.11	428.913	784.062	1225.93	686.746	870.132	820.103	864.738	843.34	936.569	1156.35	994.103	903.301	1034.43	835.696	570.601	860.285	923.647	918.722	860.285
ENSG00000111602.12|TIMELESS	1.2239	1.15e-05	34.1011	108.367	39.4335	60.8475	20.5089	25.4482	21.7567	29.7548	31.8395	38.7754	38.9785	55.7952	27.387	51.9797	39.8877	62.1314	40.9491	56.6115	29.8703	59.1042	158.622	93.789	96.8963	55.5834	19.6204	101.388	81.4745	65.3945	61.2533	92.2893	58.6683	130.08	92.9461	93.0293	84.458	175.5	121.066	231.924	105.635	170.375	84.5883	129.223	170.375
ENSG00000274641.1|HIST1H2BO	2.74189	1.16e-05	16.9188	108.794	13.4345	20.6756	3.03361	2.58796	0.196449	2.46672	5.3711	11.448	0.648169	23.1977	4.77621	3.44782	5.33737	23.2139	7.15992	22.2743	5.48992	12.109	159.973	42.5572	32.2395	10.0485	2.61605	69.0219	34.3926	34.5109	25.3204	49.382	13.2128	41.7261	125.24	106.014	75.5623	70.9382	93.9596	103.33	95.8799	103.632	42.9168	95.8464	103.632
ENSG00000088325.16|TPX2	2.39118	1.16e-05	19.6595	156.949	24.1195	91.7319	7.04993	13.5868	3.83075	7.09181	23.3715	41.7667	3.38815	29.744	10.9243	19.3753	16.4603	46.792	28.0754	33.0831	18.1989	28.2657	270.533	92.7175	112.927	41.8233	6.36175	186.613	129.978	41.7136	39.2811	71.8665	59.5251	149.329	178.457	135.895	111.861	174.309	173.985	294.703	240.404	294.742	100.222	187.088	294.742
ENSG00000114993.16|RTKN	1.29361	1.16e-05	33.4159	77.3579	44.0625	42.678	23.2007	15.9591	14.1934	17.524	15.9197	28.583	27.0758	35.384	41.6648	30.918	36.9949	42.9685	23.9487	29.6792	21.0087	47.4412	132.794	85.9818	82.3751	65.0434	15.2206	75.9718	107.928	72.1308	59.938	58.305	62.7268	80.4932	55.2574	92.0615	66.7007	89.3178	94.0358	90.5902	107.31	64.6192	74.909	85.039	64.6192
ENSG00000137942.16|FNBP1L	0.827132	1.16e-05	226.796	462.538	288.355	252.677	155.569	180.726	197.775	191.376	205.505	214.89	246.186	297.507	187.288	216.014	205.794	349.802	232.715	248.063	189.942	369.993	758.253	418.275	430.749	427.603	181.994	448.444	675.129	326.351	363.963	479.035	426.552	537.179	205.466	450.468	293.115	486.206	493.364	513.615	475.04	434.14	456.127	416.754	434.14
ENSG00000129173.13|E2F8	2.92407	1.18e-05	7.3262	42.2101	5.25548	4.38574	0.555449	0.862652	0.491122	0.616679	0.919377	3.72983	0.766018	3.69283	3.3027	1.64896	6.47819	4.46072	2.61002	4.12046	3.41499	4.4594	94.1904	28.2184	26.9995	17.9243	0.772923	44.8762	19.8312	11.3482	5.7397	11.661	12.0854	31.2348	36.9233	17.0171	23.5855	42.7931	23.2615	63.8089	41.7331	23.2746	25.4068	35.5889	23.2746
ENSG00000135069.14|PSAT1	2.47979	1.21e-05	15.3903	73.8103	34.2476	44.4839	6.02449	11.7536	14.6846	19.7337	5.32271	20.9757	19.9754	32.6312	22.1027	13.6414	43.7583	46.6554	22.5026	19.7662	34.8847	62.2258	914.387	86.6452	40.3216	409.633	27.1712	82.6834	121.414	86.2253	41.6726	82.0779	107.777	81.629	104.501	89.9646	145.262	188.679	130.736	650.124	632.696	144.519	173.47	277.423	144.519
ENSG00000143476.18|DTL	1.98509	1.21e-05	10.6994	88.4606	12.634	23.1818	3.80269	8.19519	1.96449	6.42374	14.3229	26.515	4.68449	34.7126	6.60539	10.4934	12.223	23.8967	10.687	29.6195	17.464	18.5237	156.442	36.9441	48.0041	16.5211	2.31877	72.0004	40.7026	26.3754	24.2144	33.3723	27.5529	63.4261	64.4062	102.949	48.5003	139.772	62.3606	175.054	118.9	93.0151	45.6561	101.706	93.0151
ENSG00000163191.6|S100A11	1.83211	1.21e-05	273.125	552.214	135.529	136.658	97.46	197.709	69.6903	83.3545	89.7119	141.66	89.3294	151.574	209.34	107.182	133.353	145.838	133.605	199.932	183.458	607.851	1285.62	504.461	386.564	1121.54	70.2171	634.343	703.662	470.612	193.446	295.745	496.358	1090.62	512.406	762.259	350.136	1297.61	729.215	612.337	1353.43	584.654	604.432	802.485	584.654
ENSG00000189159.16|JPT1	1.8066	1.21e-05	37.7378	144.861	46.0812	78.9064	25.7643	26.0952	14.5863	18.9115	20.1779	39.4771	12.9045	38.3382	25.9643	30.4683	26.8091	36.8692	40.2437	43.0558	38.6023	45.2115	282.172	135.887	104.978	101.48	14.2099	124.899	203.756	71.6645	45.529	54.4716	137.945	81.2404	141.825	101.538	108.589	146.322	270.001	203.028	215.55	320.723	113.186	169.55	320.723
ENSG00000146386.8|ABRACL	1.7163	1.21e-05	15.443	79.2303	43.9581	27.5675	14.9971	14.2877	19.9887	16.2906	12.4842	26.5889	22.6859	32.8997	18.7491	21.5489	17.5604	40.192	27.7227	44.4293	15.7349	81.3669	157.731	146.909	75.8029	57.1224	10.6426	68.7439	109.176	76.5872	38.8326	74.2502	97.8557	120.037	66.8483	70.649	61.895	136.517	112.919	122.305	158.426	119.745	86.1409	104.223	119.745
ENSG00000140525.17|FANCI	1.54566	1.21e-05	26.4586	187.696	42.6703	61.1423	19.4407	24.5856	23.0828	27.8533	35.0815	52.7346	32.1727	53.4453	26.6248	44.2596	39.8877	64.9535	42.113	64.9121	37.0029	51.5575	225.787	140.02	102.225	59.2497	30.3818	181.53	208.505	64.4099	56.7991	97.0568	85.2742	132.531	124.147	159.122	96.2849	239.65	210.115	124.69	255.13	149.432	115.314	172.734	149.432
ENSG00000116586.11|LAMTOR2	1.23205	1.21e-05	28.4615	114.575	35.9183	32.9852	23.0298	15.6356	18.4662	20.3504	16.1133	29.3216	34.736	46.5296	27.5394	26.7581	25.5868	37.0513	35.0237	47.9526	27.3199	69.3952	126.222	55.4162	129.225	62.6445	24.0795	47.815	103.733	64.669	51.6573	57.2419	54.8353	115.404	49.5348	85.3272	56.8166	145.608	90.0002	139.382	125.386	57.3329	74.4119	98.8649	57.3329
ENSG00000115233.12|PSMD14	0.901416	1.21e-05	91.3403	298.756	106.049	110.381	67.423	93.5438	70.2305	80.7336	81.9214	114.738	82.1996	109.207	72.456	100.474	74.6418	107.33	89.1639	113.342	88.4006	114.092	302.042	167.575	188.997	135.971	74.1412	200.791	222.893	130.271	121.61	147.856	164.01	177.874	180.862	260.942	154.84	204.677	241.485	217.666	271.558	237.118	169.503	218.861	237.118
ENSG00000170266.16|GLB1	0.883478	1.21e-05	139.409	263.345	171.029	133.378	105.535	119.909	109.373	132.226	126.342	140.256	139.415	154.998	173.366	154.178	125.204	192.63	168.981	185.301	115.245	265.986	329.405	377.401	191.794	176.074	116.771	246.144	319.623	260.334	215.119	307.019	254.605	565.993	241.332	310.904	221.677	403.081	313.592	392.178	420.92	231.58	280.024	329.098	231.58
ENSG00000241468.7|ATP5MF	0.859401	1.21e-05	58.6096	155.044	65.1192	49.4593	39.0951	40.5986	39.2407	45.0176	48.0496	48.4508	81.1389	68.1159	54.1134	65.846	48.3216	66.1369	65.0389	69.0923	58.6168	76.4959	194.554	123.283	107.643	69.7508	40.0137	106.631	136.6	95.3453	70.8793	120.475	81.1706	125.687	84.6721	122.547	98.1595	143.305	138.579	144.207	136.364	102.175	106.003	123.976	102.175
ENSG00000169188.5|APEX2	0.78366	1.21e-05	34.7863	43.5898	39.0159	33.28	36.1897	18.1157	28.2886	29.0353	27.1942	33.5315	28.3132	46.8317	27.2345	32.7169	34.6318	38.4168	47.9327	42.8766	25.8934	53.7529	90.8737	56.6408	41.8759	55.4024	33.1168	60.9204	66.393	51.8181	48.8472	58.1117	56.143	54.1005	51.9405	80.5286	50.3067	85.626	66.6626	53.0205	63.9554	77.1517	56.187	64.5772	77.1517
ENSG00000111816.8|FRK	1.95805	1.21e-05	79.7449	535.691	51.5455	35.4913	92.3755	50.6808	32.0212	18.7059	33.0008	58.237	45.2245	42.7361	57.8734	39.9123	62.6225	96.3606	35.4822	47.5345	93.0692	159.818	1050.04	315.556	375.595	376.048	21.3446	343.243	256.523	123.638	49.5049	100.536	193.862	398.909	135.701	317.921	201.227	421.818	258.084	429.205	531.367	162.256	300.4	327.903	162.256
ENSG00000137216.19|TMEM63B	1.11854	1.23e-05	77.215	83.6319	57.1838	57.678	37.7278	41.8925	42.0401	41.5745	47.3237	46.3089	38.0063	60.8309	64.7836	58.0884	45.8362	44.7437	47.9679	60.7319	42.8386	80.6123	152.418	147.878	217.151	112.344	43.0459	111.039	180.145	84.3599	85.4378	89.3902	100.877	129.961	76.799	109.32	93.9672	135.326	129.175	142.038	121.691	134.485	121.171	115.474	134.485
ENSG00000117650.13|NEK2	3.12802	1.24e-05	4.95441	111.98	8.03984	11.2039	1.87998	5.66115	0	1.07919	3.96784	3.84061	1.97397	17.8263	1.32108	6.25855	12.06	12.1532	7.08938	14.3917	6.26802	10.9084	226.032	38.7301	42.0535	32.0012	1.24857	100.435	48.122	14.6645	11.9278	23.8696	31.2958	97.2314	40.0944	81.7787	26.3804	189.116	152.894	174.078	129.745	79.5666	55.6344	113.441	79.5666
ENSG00000136492.8|BRIP1	1.92167	1.24e-05	6.5356	61.3936	12.1816	20.2702	2.69179	14.2877	2.99585	11.9225	20.0811	19.2031	2.1802	9.36635	6.35134	11.5427	7.57826	28.9947	12.3094	17.7956	8.60231	10.3938	77.2687	32.9639	32.9056	14.439	11.9506	75.4158	37.7903	19.7427	21.3146	43.9381	23.5846	52.7256	33.3513	65.1245	53.5446	48.1125	57.8682	96.7162	70.335	65.4936	37.0033	60.7218	65.4936
ENSG00000226415.1|TPI1P1	1.26179	1.24e-05	14.547	26.0816	16.2537	12.9729	7.90447	5.87682	6.48282	8.01683	7.06469	7.75509	9.72253	15.8792	8.73944	10.3435	9.49319	13.018	10.6164	12.1225	7.1758	13.3782	57.7058	28.1673	28.3317	16.5664	6.3023	26.2109	39.1771	21.6082	16.8903	24.2884	26.9667	34.3135	21.5781	22.9448	17.5528	29.7329	46.028	36.6481	23.1526	20.7348	27.2107	28.2339	20.7348
ENSG00000262814.8|MRPL12	0.92792	1.24e-05	20.1866	55.0539	31.3937	30.9581	13.459	10.7832	16.2561	9.96965	13.7907	17.2458	17.4416	23.5334	20.2227	19.9374	15.3195	19.2994	17.5647	22.8715	14.611	18.901	72.2321	39.9547	40.6769	29.3307	15.6963	29.5468	53.0104	29.7436	29.2964	33.4368	34.6328	35.9275	33.7886	38.1069	32.1063	34.0995	50.9011	41.5273	32.7486	44.1343	36.9571	37.6112	44.1343
ENSG00000139405.16|RITA1	0.904403	1.24e-05	24.0341	54.2655	24.6764	18.9434	23.5852	17.4687	15.5195	20.9157	15.5326	20.6064	22.3913	21.1498	19.0032	23.2728	24.9349	26.5367	23.8429	20.0648	18.4582	31.4902	75.1497	39.9037	35.5257	50.0613	19.3825	36.3775	47.4286	33.2154	36.0525	41.8121	47.5299	41.487	33.169	36.373	30.334	53.4716	64.8733	53.2915	48.5646	48.0481	41.9938	45.7253	48.0481
ENSG00000134779.15|TPGS2	0.823366	1.24e-05	76.1608	70.6568	115.203	138.427	78.0193	51.4895	101.269	62.7471	86.9054	105.1	74.5099	92.4549	65.0885	90.5429	116.241	108.468	60.7712	91.5458	85.9367	90.32	201.279	199.212	120.121	138.461	82.7623	149.6	200.462	155.61	124.27	214.375	93.6168	241.36	99.2519	181.018	159.577	133.024	280.965	87.5	124.189	222.42	160.094	152.218	222.42
ENSG00000111786.9|SRSF9	0.749074	1.25e-05	106.994	181.52	110.017	103.046	72.5075	74.1881	76.0749	101.444	80.4697	85.823	112.045	92.3207	88.6647	104.634	88.0056	109.561	94.8425	97.7563	83.8185	109.187	337.697	142.367	177.495	141.448	119.506	154.048	149.948	120.114	139.457	147.727	134.788	233.858	113.212	147.629	111.895	247.946	204.214	234.147	179.904	155.178	166.538	176.992	155.178
ENSG00000273703.1|HIST1H2BM	2.26668	1.25e-05	12.8077	7.29234	10.3369	4.0909	1.62362	2.10271	3.33963	6.42374	5.95176	10.8571	1.00172	16.1477	6.04647	6.1836	4.40028	20.3463	7.23046	10.6296	3.93372	11.1828	68.7618	32.7598	8.83701	10.6369	3.15115	32.2473	16.7109	39.1745	29.2665	39.686	9.60519	22.4173	104.756	103.433	38.957	43.7459	32.8554	54.8095	40.723	20.6515	26.1045	59.8971	20.6515
ENSG00000162063.13|CCNF	1.77297	1.25e-05	9.43446	62.609	14.0958	19.054	5.63995	10.1901	9.67511	9.96965	7.8389	11.1156	7.12986	12.8913	7.87566	12.2922	10.1043	16.4773	7.86533	12.7794	14.7839	13.4468	74.689	27.6571	43.8298	14.7106	7.96706	61.8338	55.16	22.6445	19.1622	30.5376	20.1123	47.1063	59.9958	38.9537	54.4308	66.5318	66.8149	121.004	65.7098	44.1343	35.4508	67.6344	44.1343
ENSG00000065060.17|UHRF1BP1	0.831834	1.33e-05	101.723	144.894	131.491	119.742	104.937	61.7335	124.45	79.86	96.7766	89.5897	95.5165	119.815	90.443	108.606	103.61	129.907	81.3339	133.407	110.404	122.839	368.501	246.311	215.685	182.321	102.918	185.382	181.463	112.445	126.752	139.32	150.481	170.372	145.725	176.623	149.455	253.504	183.96	336.88	290.564	269.219	181.829	219.53	269.219
ENSG00000273415.3|AP000904.1	6.97216	1.35e-05	0	0	0	0.479114	0	0	0	0	0	0	0	0	0	0	0	0	0	0	0	0	2.82541	0	0.177628	0.67895	0.237823	0.635415	0.13868	1.19182	2.45133	1.15966	1.80379	0	0	0.443573	10.3613	1.42908	5.36803	0	0	0.374725	0.941708	2.51457	0.374725
ENSG00000166797.11|CIAO2A	1.12928	1.35e-05	25.0356	82.3837	41.313	21.6338	20.7653	19.194	26.0786	15.417	18.7747	27.9183	32.5852	38.204	25.9135	18.0261	17.6419	53.4831	36.9635	40.3685	13.2709	37.2875	116.763	62.9172	47.6932	58.8876	24.0795	41.2225	65.0409	52.5954	32.2559	70.8035	46.3123	62.0512	69.8007	71.8184	64.8943	57.8382	83.985	80.2897	95.0293	81.9399	56.7185	74.8079	81.9399
ENSG00000095585.16|BLNK	1.76982	1.37e-05	8.32762	80.8398	15.3836	4.20146	4.31541	7.8717	5.54968	5.29316	4.59689	9.9339	9.69307	7.01637	13.5156	5.24669	13.8527	16.1132	13.8261	14.9292	8.12681	19.0382	102.943	37.1482	23.891	46.3497	6.65903	39.5149	21.4607	29.8472	19.0128	31.6973	38.1502	37.8405	22.0884	24.3562	30.8112	44.1428	78.9977	34.2085	75.5715	38.5134	36.2095	44.3109	38.5134
ENSG00000067225.18|PKM	1.43122	1.37e-05	1007.27	1263.02	485.558	467.984	429.149	386.899	278.761	333.778	289.604	488.718	325.734	658.062	673.089	350.966	583.485	524.635	422.188	516.908	608.041	691.825	3069.28	1971.25	1862.97	1408.01	308.634	1352.4	3185.79	1080.56	739.943	756.676	1121.91	1389.52	1458.31	2532.64	1052.52	1711.57	2515.82	1258.02	1117.23	869.861	1520.58	1663.73	869.861
ENSG00000131462.8|TUBG1	1.09469	1.37e-05	23.4017	104.589	37.3452	40.7984	22.0471	17.6844	25.2928	23.4852	22.7909	32.6452	26.9285	41.2589	26.1167	27.5076	34.8355	33.2733	30.4738	35.1732	23.6455	38.9683	105.062	68.7344	48.3149	51.4192	23.6039	91.8969	123.356	42.3354	46.6649	58.1761	64.3954	67.9096	48.8058	51.1318	48.4662	87.9284	90.6474	124.365	84.0245	94.3058	65.9891	76.4813	94.3058
ENSG00000182054.9|IDH2	1.53008	1.38e-05	87.5454	357.193	115.864	131.462	69.6021	77.9083	57.6578	74.4126	65.2274	128.291	61.1636	118.573	117.525	114.49	94.7282	156.671	143.375	127.973	77.5937	148.841	745.539	358.98	230.784	546.827	57.7909	417.15	305.304	210.589	146.213	210.317	377.128	280.545	189.355	255.901	309.543	400.144	574.875	435.603	276.475	639.489	323.93	348.842	639.489
ENSG00000145247.11|OCIAD2	1.53184	1.38e-05	38.6865	147.161	65.7457	59.3733	23.3716	9.38134	23.1319	27.5964	28.7426	43.3177	38.1241	66.0009	56.6539	40.7743	40.1729	104.144	55.9744	50.9384	31.7291	108.535	145.601	128.335	111.417	60.7434	35.0194	203.65	250.837	153.848	84.0627	175.301	98.6223	226.056	96.8462	196.059	77.1983	200.27	136.79	114.661	183.387	191.235	139.458	143.602	191.235
ENSG00000064490.14|RFXANK	0.856273	1.4e-05	36.9999	47.7944	40.9301	38.2554	39.9923	24.963	27.0608	33.3007	32.904	35.5257	38.9491	33.9404	31.5026	35.7899	36.669	50.2513	42.3599	36.9647	31.4265	35.5723	139.305	65.0094	38.9006	53.1392	38.3489	64.6138	97.3534	56.0154	54.9158	63.2979	57.6311	60.5866	36.8504	105.57	66.4621	88.4445	115.622	51.6109	75.5981	63.1203	65.7597	77.1655	63.1203
ENSG00000124635.8|HIST1H2BJ	1.44611	1.41e-05	31.9401	191.473	42.3223	36.5969	27.9006	16.5521	21.8058	21.1213	31.2588	35.0087	25.6911	52.5053	21.3913	19.4128	24.9349	49.7506	28.1459	40.7268	18.415	31.0443	239.054	81.1342	43.7854	33.4044	22.6526	139.99	76.586	42.2318	64.2428	86.9742	32.0624	67.3118	209.439	182.026	113.361	96.5029	143.909	113.631	159.942	138.274	77.4524	145.544	138.274
ENSG00000273542.1|HIST1H4K	1.47856	1.43e-05	76.5298	227.606	87.3941	40.135	37.1724	8.19519	28.0431	29.1895	37.3074	99.9668	33.0271	64.2887	34.2972	70.0808	70.4859	85.1633	104.048	34.4566	25.1153	44.251	376.332	107.413	66.7883	43.4528	25.1497	148.767	118.398	106.331	119.577	144.055	96.5028	94.4218	280.624	273.725	244.615	210.631	265.051	162.314	182.111	193.483	120.599	231.296	193.483
ENSG00000113810.16|SMC4	1.09831	1.46e-05	80.8517	299.873	100.968	161.646	73.4475	88.3679	58.1489	81.0933	85.8408	129.547	61.8117	111.389	69.9155	80.3868	84.8683	132.911	90.2221	122.897	113.819	105.585	336.131	234.626	170.745	198.072	67.3038	240.187	190.546	147.63	134.704	123.02	122.568	243.691	170.62	233.36	220.109	334.644	222.602	491.388	384.477	395.252	184.102	293.886	395.252
ENSG00000014216.15|CAPN1	0.992902	1.47e-05	285.827	304.11	190.903	167.506	202.055	163.311	114.088	152.885	131.084	176.41	156.827	173.261	222.856	171.679	234.722	229.681	209.084	178.971	165.605	307.527	513.917	556.662	512.902	391.89	141.683	410.121	630.023	331.118	283.966	345.417	338.211	408.623	361.323	496.882	279.346	410.108	428.453	252.145	355.237	508.085	405.378	369.071	508.085
ENSG00000183978.8|COA3	0.793139	1.47e-05	66.5156	156.522	80.7465	58.8205	62.3812	44.5883	39.0442	49.6427	38.8074	51.3682	72.7717	70.4994	48.9307	56.6643	53.0071	60.1286	77.4189	60.0153	47.5937	93.9905	223.238	127.059	93.2993	102.114	55.1154	123.39	113.51	70.1099	95.4524	98.7319	129.557	116.869	92.3265	78.9156	74.7784	146.521	140.521	111.408	110.633	104.174	112.37	107.872	104.174
ENSG00000167670.16|CHAF1A	1.15308	1.5e-05	22.8219	57.3204	20.2562	25.1351	24.5252	23.8847	16.7964	24.513	27.92	25.2964	7.07093	27.1926	15.4465	20.3122	23.9571	25.5808	23.1728	23.9464	19.6254	24.8354	88.0175	48.5784	55.2424	36.9802	22.2959	65.4477	50.3408	26.8936	27.981	40.6846	34.7681	40.7995	58.1733	72.8266	47.8868	87.9681	71.0789	92.7045	61.1909	53.086	44.8358	70.2613	53.086
ENSG00000131019.11|ULBP3	1.71492	1.5e-05	9.17092	20.136	15.14	17.9852	5.89631	1.83314	2.89762	5.96123	3.7259	5.90864	7.39502	9.50063	13.9221	7.87003	11.4896	21.7574	8.92345	13.078	3.97695	16.6713	63.0188	51.0788	4.17427	20.4138	2.91333	20.5716	43.9616	44.3563	20.2384	35.8849	34.8132	31.9821	19.136	41.9378	23.4492	25.3266	45.495	24.0164	36.789	101.009	31.1173	30.8786	101.009
ENSG00000286522.1|HIST1H3B	2.43415	1.51e-05	39.4771	343.857	47.2645	86.0931	14.1853	27.3353	2.75029	17.5754	29.2749	66.2137	4.41933	54.6874	22.001	29.344	33.9799	102.369	38.8329	52.0133	18.0259	38.3852	635.501	162.932	105.778	45.9423	9.15617	242.292	204.692	95.2935	108.426	213.345	67.5971	189.143	320.245	316.388	223.517	283.435	455.103	338.019	325.12	323.804	173.341	323.118	323.804
ENSG00000136122.16|BORA	1.66141	1.51e-05	8.85469	33.7681	7.79621	10.3194	3.9736	3.45061	3.78164	3.75147	1.6452	7.49658	4.47826	7.04994	6.60539	4.79697	6.80413	7.19177	7.12465	7.10629	4.8415	9.05602	28.1312	14.747	25.7117	8.82635	3.68625	18.6256	18.7911	16.9445	9.83521	14.8178	21.6455	21.2516	26.4988	21.6544	27.3688	29.4153	29.1244	39.0335	38.3307	22.5668	16.9178	30.2037	22.5668
ENSG00000064012.21|CASP8	0.955443	1.51e-05	55.2891	175.476	79.8415	50.4913	37.1724	26.7961	39.2898	29.6006	43.2107	78.2156	63.3143	50.3231	57.8734	48.9441	54.0256	78.5177	66.485	71.7198	48.6744	90.2171	187.245	87.8698	142.369	107.863	35.7328	129.108	119.611	98.6617	78.6219	109.008	118.87	145.563	80.2252	153.113	125.665	120.599	123.16	102.409	162.573	95.5549	113.377	123.963	95.5549
ENSG00000131747.15|TOP2A	2.20492	1.53e-05	57.6609	532.768	113.602	300.294	28.2425	60.0621	10.068	38.3883	123.1	158.942	23.776	180.781	44.3069	88.5566	104.425	218.53	141.999	122.957	66.7003	136.972	1405.73	376.177	432.658	100.123	24.139	774.372	580.445	160.481	174.553	353.985	205.362	668.933	503.586	487.365	437.594	809.775	870.345	452.354	1121.93	1072.13	438.08	668.993	1072.13
ENSG00000167513.9|CDT1	1.89743	1.56e-05	3.47863	29.1037	3.79369	10.6879	3.71724	3.45061	1.12958	3.39174	3.33879	7.01651	1.91504	8.99707	3.65837	7.30789	7.86346	9.78626	8.25331	4.77734	3.45822	5.90013	60.5005	18.5231	13.4553	9.41478	4.22135	15.8457	21.9114	7.25454	9.59606	12.7562	14.2049	18.6213	25.624	30.7678	20.3476	31.2811	38.2615	48.575	32.3233	25.4813	17.1921	32.4543	25.4813
ENSG00000051180.17|RAD51	2.08243	1.57e-05	4.1111	41.1262	5.11626	6.63389	4.22996	1.50964	0.540235	1.90143	4.01623	8.01359	2.4159	5.06924	2.8454	2.28606	3.30021	10.0594	1.51663	4.53847	2.98271	3.94486	35.594	13.3693	15.8977	4.84318	1.72421	21.3261	20.0046	8.39454	6.36748	11.8543	7.98178	19.8767	23.3641	21.6947	15.0648	44.1825	22.0432	44.7801	34.2371	20.2351	13.9362	29.3381	20.2351
ENSG00000197238.4|HIST1H4J	1.46805	1.57e-05	80.1138	233.618	91.7447	42.8623	35.9333	8.46477	30.8425	30.7826	39.1945	102.035	33.8521	67.2766	35.0086	71.4299	74.3158	91.2626	108.351	35.7703	25.3747	44.7998	387.91	107.362	68.4757	45.5802	26.3983	153.214	122.974	110.994	125.466	147.019	97.1342	97.1119	284.306	281.709	252.795	217.062	273.503	168.928	184.982	198.271	124.137	237.612	198.271
ENSG00000177156.11|TALDO1	1.02283	1.58e-05	156.749	319.845	148.198	135.921	113.055	86.8583	82.4594	96.4075	97.8411	125.743	104.031	133.747	110.107	117.863	113.837	123.626	119.885	148.336	110.62	162.94	357.598	273.407	278.344	200.064	95.0101	280.139	406.194	201.676	151.265	189.507	201.123	216.731	189.318	321.55	235.753	340.321	294.366	319.803	275.04	605.847	237.588	282.307	605.847
ENSG00000108883.13|EFTUD2	0.673005	1.59e-05	141.728	244.655	125.958	159.324	128.095	92.6273	113.204	118.351	115.309	131.984	104.296	145.799	115.899	136.826	113.429	143.835	148.313	122.718	109.323	149.699	287.639	178.597	150.14	176.799	120.933	236.136	217.797	144.728	143.492	203.262	179.748	231.885	247.273	251.304	211.043	233.695	290.559	247.971	210.5	319.349	189.263	241.764	319.349
ENSG00000100280.16|AP1B1	0.906807	1.62e-05	174.564	268.371	128.498	137.579	155.013	121.095	106.132	133.408	132.1	154.548	98.7279	142.174	170.216	136.564	140.32	130.362	164.643	150.785	148.746	152.649	304.223	347.805	288.513	220.342	113.798	295.508	321.044	263.858	199.993	192.374	244.549	218.644	298.922	279.814	218.337	334.842	285.724	354.662	298.671	602.558	250.887	295.853	602.558
ENSG00000160877.6|NACC1	1.35348	1.62e-05	64.7235	207.273	64.8408	92.5427	42.556	38.7115	22.0514	39.0564	44.4204	57.0184	37.1224	54.486	54.8755	66.0708	57.0814	68.0942	51.7066	60.3736	45.2162	74.7464	205.21	196.253	189.485	136.062	28.7765	118.545	243.973	108.766	86.9624	136.034	113.143	160.717	114.233	196.301	141.888	168.394	206.193	174.946	145.136	201.186	143.661	163.87	201.186
ENSG00000125505.17|MBOAT7	0.825126	1.62e-05	66.5156	76.5367	64.4928	75.5526	44.4359	52.0826	43.5134	55.2442	47.5657	60.3789	42.8675	62.4088	73.1674	65.6586	59.1186	76.5149	90.6453	61.8068	57.3632	71.5906	114.982	126.498	125.539	72.1045	52.7372	104.605	146.342	108.093	76.2603	95.575	112.511	119.679	96.7369	127.386	106.68	107.578	126.282	162.477	94.6837	160.008	104.577	117.403	160.008
ENSG00000203811.1|HIST2H3C	2.55883	1.63e-05	19.6595	327.498	18.516	47.3586	6.23812	5.22983	2.0136	5.49872	6.72597	25.8134	2.94622	28.7705	9.09511	10.8681	18.3345	31.7712	17.0709	21.1397	11.8444	19.7929	349.306	58.4778	71.8951	19.9611	3.27006	78.8709	82.792	43.6827	42.2705	68.001	21.0593	100.968	130.234	279.209	87.5255	196.142	200.787	241.899	241.148	149.265	78.3795	196.706	149.265
ENSG00000167900.12|TK1	2.10529	1.63e-05	17.604	65.9595	12.46	14.2629	5.89631	6.36206	5.45146	8.06822	7.93568	15.8795	5.59782	18.0948	7.1135	7.90751	7.45603	14.3835	21.2681	13.2571	5.48992	13.7555	102.79	65.5197	40.8545	39.4244	3.74571	62.0721	57.2402	19.4318	15.545	30.3121	30.2135	37.5714	91.6339	54.5998	57.9414	103.529	77.1702	86.2531	83.5195	63.7032	42.06	79.2353	63.7032
ENSG00000145555.15|MYO10	1.60897	1.63e-05	133.505	636.733	146.283	199.643	98.6563	58.4447	72.4897	105.195	80.8568	99.4128	131.519	172.824	288.097	92.4167	166.233	260.906	169.722	155.741	87.0606	213.571	936.806	687.395	448.778	387.726	74.5574	465.561	604.298	472.426	268.869	382.912	519.763	414.272	216.364	494.382	198.228	531.064	712.997	847.948	707.576	422.315	471.947	529.794	422.315
ENSG00000132589.16|FLOT2	0.698487	1.67e-05	152.48	136.124	109.495	103.415	145.442	91.3872	91.7908	89.6241	102.97	120.869	99.0814	112.866	105.686	101.186	120.804	129.497	113.642	115.194	152.723	165.615	266.141	279.428	172.477	146.88	101.312	214.453	282.04	156.698	121.789	158.712	192.374	196.914	166.282	180.695	177.335	210.234	219.061	188.553	195.561	267.429	190.768	191.103	267.429
ENSG00000091128.13|LAMB4	5.7619	1.68e-05	0	0	0	0	0.469996	0	0.491122	0	0	0.590864	0	0	1.62594	0.599622	0	0	0.141082	0	0	0	3.19394	8.67472	0.888142	20.278	0	2.77994	3.60568	3.00545	1.28545	2.70587	2.93116	0.866804	0.473843	1.25007	3.37423	1.58787	4.79697	0.86741	1.40883	1.16581	4.18459	1.9656	1.16581
ENSG00000168275.15|COA6	0.952183	1.69e-05	13.0185	62.7404	26.1382	14.4103	11.6217	15.0964	13.4076	13.1044	12.0003	17.3566	15.5855	22.5262	10.7211	14.5033	17.6826	18.207	14.214	23.4687	18.9337	30.7356	68.9768	26.0752	31.8843	31.8201	13.0208	25.2975	39.6971	32.4381	19.0426	25.2225	28.3195	56.8504	21.9061	51.2931	20.4158	49.3034	44.5052	43.4789	73.8172	37.1394	33.2204	43.5314	37.1394
ENSG00000130816.16|DNMT1	0.858599	1.69e-05	135.561	195.382	116.874	131.609	96.7764	123.683	94.0499	91.1144	90.2925	115.625	75.9831	135.292	154.414	124.721	126.101	164.546	122.318	154.726	104.438	165.787	335.302	246.362	274.658	161.002	93.4048	269.972	281	148.873	157.662	221.623	163.559	233.708	259.958	273.886	182.174	276.568	249.252	398.738	200.558	236.243	215.594	263.019	236.243
ENSG00000127423.10|AUNIP	2.27956	1.71e-05	2.4245	16.8512	3.51526	3.05896	1.58089	1.83314	0.687571	2.51811	0.241941	1.92031	1.29634	5.30424	0.609728	0.861956	3.54467	5.189	0.705411	4.59819	1.5562	2.81285	25.0294	10.3586	6.30581	4.34528	1.48639	7.82355	5.72055	4.40454	2.83996	5.37952	7.71121	8.33925	14.1059	16.3315	9.33878	24.5326	17.7412	37.0276	23.7374	26.6055	7.47867	20.4021	26.6055
ENSG00000163931.16|TKT	0.916425	1.71e-05	246.877	378.774	212.133	251.867	180.564	126.972	124.352	160.594	135.729	194.468	202.494	228.72	185.103	205.933	246.864	333.188	241.356	183.569	183.977	220.946	600	609.323	212.177	339.113	171.708	226.645	638.413	321.842	331.318	480.839	367.252	291.156	522.831	417.805	363.463	268.827	1281.17	346.693	366.002	451.96	382.482	509.542	451.96
ENSG00000168411.14|RFWD3	0.830529	1.71e-05	60.6124	164.964	75.6302	86.6828	63.3639	44.8579	69.6903	74.6696	60.9208	76.9231	57.9227	75.6694	51.6237	75.4774	77.616	94.0847	68.8834	85.2158	71.2392	95.1568	245.288	132.825	51.4678	109.537	57.7314	159.807	149.358	85.8626	95.5421	129.108	91.6326	151.093	131.583	158.436	136.401	225.875	179.81	187.415	169.91	159.508	121.604	169.918	159.508
ENSG00000104687.14|GSR	1.31146	1.72e-05	194.329	503.106	185.16	128.071	103.613	137.863	118.557	100.878	113.083	108.054	124.036	160.235	114.629	157.026	163.136	167.459	160.022	215.637	124.323	340.424	1050.31	454.249	378.215	609.743	120.754	388.08	632.034	241.783	257.449	245.783	381.231	573.734	192.49	219.609	176.278	608.75	430.851	1144.87	683.307	328.009	444.448	493.737	328.009
ENSG00000074800.16|ENO1	1.34683	1.72e-05	1047.44	1764.19	1013.86	1229	615.053	783.288	461.409	656.506	626.87	802.688	630.521	865.296	677.764	852.962	658.819	978.308	838.593	993.269	925.202	986.488	6145.44	2439.38	3221.73	1761.79	520.059	2361.56	3751.36	1054.81	1082.83	1501.21	2496.76	1435.73	2843.2	2185.89	1622.56	2049.43	5766.26	2230.17	2387.14	2267.25	2314.39	2726.38	2267.25
ENSG00000148426.13|PROSER2	1.70664	1.73e-05	13.5456	5.81416	17.7155	10.3194	11.7926	3.7741	8.4473	9.60992	7.50018	12.8882	12.2563	25.4805	16.4119	8.61956	21.8384	22.167	9.94629	27.828	10.4179	26.3448	54.819	62.7131	72.9608	31.6844	10.1075	19.3404	60.5685	39.5372	26.7853	33.5334	45.1399	40.68	23.6192	38.7118	21.711	90.2705	52.8428	103.384	82.9612	41.6777	41.4891	59.0716	41.6777
ENSG00000134690.11|CDCA8	2.69459	1.73e-05	5.27065	63.6601	4.87263	18.8329	2.34998	0.916568	0.982245	1.90143	4.69366	3.72983	1.44365	6.34495	2.48972	5.17174	7.57826	8.78488	8.35912	10.0324	3.80404	7.99262	73.1534	23.0646	33.4829	11.3611	1.18911	47.8944	39.5585	16.5818	11.0011	19.8752	10.5973	38.4681	44.8328	49.6398	37.2188	81.2593	53.2616	102.029	71.1058	64.2029	27.1856	62.7639	64.2029
ENSG00000138160.6|KIF11	2.09933	1.74e-05	26.1951	221.661	40.6517	46.6215	8.71628	17.1452	7.95618	12.2308	30.0007	46.2351	12.05	41.9975	15.294	30.056	30.7612	68.959	35.1647	53.8048	15.0432	34.4746	289.635	170.229	109.685	40.556	8.79944	192.213	123.737	46.1181	55.125	98.1198	65.2071	134.175	194.604	165.17	107.26	187.369	159.861	549.396	248.219	285.54	111.133	230.268	285.54
ENSG00000168393.13|DTYMK	1.15138	1.74e-05	19.5541	71.8394	25.8946	25.393	15.638	16.6061	16.0597	16.0337	16.452	26.0719	17.8246	27.1255	14.3286	17.389	14.4231	28.2664	20.1395	32.3665	16.3833	21.4051	86.2056	40.9753	62.7916	25.257	14.745	47.4575	74.7138	37.05	28.5191	45.291	35.1288	49.348	47.4207	44.196	32.1404	57.1634	74.7718	101.758	68.235	52.7529	45.6236	60.8122	52.7529
ENSG00000108604.15|SMARCD2	0.687872	1.74e-05	127.075	245.673	141.898	83.6607	107.843	87.3974	84.6695	84.3823	102.68	94.3905	102.057	123.575	88.5122	108.344	122.23	137.463	103.378	112.686	92.8099	161.156	262.364	193.548	183.357	160.866	102.323	159.727	221.333	143.07	166.81	171.887	138.892	182.866	150.536	176.461	168.746	236.633	265.661	213.22	264.726	132.902	173.92	210.855	132.902
ENSG00000180198.16|RCC1	1.21809	1.74e-05	49.3333	117.236	71.9061	36.8918	30.7633	24.4238	16.3053	37.1549	49.0657	35.1933	42.3077	50.491	38.0064	41.4863	31.4538	51.0706	31.8846	61.6874	25.0721	28.746	149.194	70.7755	135.841	59.2045	36.3869	104.248	127.308	46.999	82.8968	76.5051	63.4033	76.0695	117.404	104.804	98.5344	74.2727	193.516	166.76	121.77	101.009	85.736	125.294	101.009
ENSG00000143799.13|PARP1	0.81512	1.74e-05	272.018	708.079	402.445	372.087	222.778	262.138	231.27	269.592	264.587	334.06	280.687	454.453	223.161	392.452	330.143	377.568	313.696	449.727	335.144	617.627	1221.71	390.056	646.878	444.441	233.482	458.531	505.107	455.378	421.659	488.087	387.5	1033.05	432.619	843.07	423.824	1180.9	667.426	1141.13	1167.73	670.091	557.157	836.672	670.091
ENSG00000141562.18|NARF	0.910882	1.76e-05	42.2179	93.4207	47.0557	52.7026	32.3015	49.7642	37.4726	55.6039	37.5009	56.7598	37.0929	35.4511	41.5123	40.0247	43.3101	49.6141	50.0842	35.412	56.3689	53.7873	148.641	79.5013	66.0777	99.851	42.4513	90.4672	111.325	67.4154	49.7142	63.3946	86.0409	86.7401	86.2394	108.998	104.226	100.155	161.193	67.0617	92.5838	100.801	82.635	102.922	100.801
ENSG00000203852.3|HIST2H3A	2.55278	1.77e-05	17.3404	312.125	17.3326	44.4839	5.93903	4.63675	2.0136	4.72787	6.62919	24.0777	2.47483	27.0583	8.79025	9.96871	16.4196	30.3602	16.2245	20.4231	10.9798	19.244	324.922	54.8038	66.7438	18.9201	2.61605	66.0831	77.0714	42.439	39.3707	64.1032	20.2025	95.0794	122.762	259.974	82.8221	187.17	186.13	225.364	227.858	139.772	72.6962	184.583	139.772
ENSG00000079691.18|CARMIL1	0.993407	1.77e-05	129.289	267.221	78.519	80.8229	89.2137	75.9134	54.269	56.0664	52.3561	75.0397	67.0855	69.4251	117.779	51.1927	72.3194	89.5785	65.7443	58.7613	66.0951	96.8033	314.388	195.181	110.174	156.294	51.2508	293.84	127.1	191.831	112.253	154.138	107.461	145.713	168.324	258.885	114.247	169.704	170.825	178.47	153.828	191.693	163.302	173.469	191.693
ENSG00000235655.3|H3F3AP4	0.991193	1.77e-05	44.8532	134.35	53.1465	44.8893	24.4398	28.6293	29.2709	34.1743	40.5494	40.3265	47.6404	50.4574	34.5513	46.0959	39.9692	56.0776	41.7956	65.5093	43.0116	101.469	213.165	72.9697	66.8771	67.9403	30.7386	88.5212	81.0931	97.0553	56.3208	80.3062	72.6928	169.116	55.5854	170.775	55.2147	156.604	134.962	136.183	174.588	70.5732	91.3997	126.273	70.5732
ENSG00000187837.3|HIST1H1C	0.872856	1.77e-05	373.478	887.037	491.718	226.547	246.32	159.375	242.614	250.423	283.846	327.819	284.546	625.296	176.72	215.227	399.407	436.012	225.026	388.099	179.525	340.527	1254.33	381.943	243.44	317.885	274.982	670.72	508.817	390.294	749.27	585.53	288.742	497.276	998.824	1006.02	582.447	713.113	885.116	695.175	649.043	670.258	513.602	789.963	670.258
ENSG00000165097.15|KDM1B	0.822251	1.77e-05	55.0783	99.2678	54.1558	56.5355	53.7504	54.2932	47.5406	60.4346	56.082	56.9814	48.7894	62.0395	56.7047	54.6031	67.308	68.6404	45.499	64.0164	56.8444	70.1498	221.887	98.1264	83.9738	149.505	50.6562	137.766	121.449	66.7417	71.5669	86.2978	103.222	115.106	86.1665	91.4969	88.7525	88.2857	177.183	125.395	89.6066	142.187	108.858	106.698	142.187
ENSG00000287560.1|AL731533.3	6.79297	1.8e-05	0	0	0.139218	0	0	0	0	0	0	0	0	0	0	0	0	0	0	0	0	0	1.62768	3.41886	2.97527	0.81474	0.41619	0	3.01629	0	0	0	1.39794	0	2.33277	1.45169	0	0.833633	4.94925	0	0.637959	0	1.13891	1.4579	0
ENSG00000171320.14|ESCO2	2.71593	1.8e-05	6.85184	76.898	6.9609	12.4201	1.40999	2.0488	0.687571	3.0834	5.70982	9.71232	0.471395	9.60135	2.99783	4.19735	3.17798	13.2001	3.80922	9.67411	5.57637	9.19323	75.1804	25.8711	29.9748	10.139	1.42694	51.548	31.8271	15.2863	12.9741	25.8668	21.1044	51.7392	46.874	33.3486	33.0266	50.2164	67.9951	115.908	95.4812	75.3197	29.4115	63.2642	75.3197
ENSG00000137434.11|C6orf52	2.29553	1.8e-05	0.790597	1.80666	2.67995	1.10565	0.897264	0.161747	0.834908	0.513899	0.241941	0.184645	1.0901	0.637852	0.355675	2.09868	1.14081	2.09381	1.83407	2.62754	1.2536	4.01346	11.363	8.52164	8.57057	5.52213	2.19986	5.44074	4.43776	1.34727	7.02515	4.92854	9.74047	8.10013	1.12993	5.96807	0.954328	6.43088	7.19545	31.0641	4.27964	1.58217	6.43311	8.14606	1.58217
ENSG00000006118.14|TMEM132A	1.7286	1.8e-05	57.3446	44.9037	62.2305	67.4445	22.9871	24.5856	21.7076	45.8912	32.2266	41.3974	31.8781	69.2237	112.19	67.5699	72.8083	78.6087	84.7551	59.9556	33.2421	115.224	205.794	182.526	320.353	122.392	35.9112	291.536	164.301	241.11	108.636	175.301	155.532	462.993	59.6678	149.04	108.453	494.701	215.863	124.636	151.834	232.663	205.532	186.314	232.663
ENSG00000135245.10|HILPDA	1.38584	1.8e-05	23.9814	62.2805	26.1034	26.7935	16.2362	38.8733	25.4401	15.2114	17.9521	16.2488	9.22167	43.3068	24.5416	24.5845	20.3309	24.5795	10.0874	27.1711	32.2046	28.4716	172.872	119.966	96.4078	81.5193	42.9864	28.6731	45.3137	42.2318	86.4243	43.9703	29.1312	37.6013	28.7222	114.885	15.6442	89.3972	196.143	77.3622	74.6678	66.701	68.9248	85.2602	66.701
ENSG00000079462.7|PAFAH1B3	1.28813	1.8e-05	16.0755	44.3453	16.9846	19.1646	9.31446	12.6163	7.17039	13.1044	14.9036	16.5442	11.9617	20.3105	14.3794	13.1917	16.0936	17.0235	31.8493	16.9596	18.3285	18.6952	88.2325	41.3325	28.0209	32.4086	11.7722	46.9413	58.4883	38.0863	19.6405	17.717	27.0118	39.873	36.6317	51.7367	37.9005	55.1785	62.6651	63.7547	67.5971	44.967	37.4604	53.6378	44.967
ENSG00000112242.15|E2F3	0.983976	1.8e-05	18.9216	89.0191	38.8766	85.2086	26.6616	23.3994	32.365	21.2754	28.8394	43.8716	30.022	40.9568	36.7869	47.8573	24.6497	43.6513	35.7291	46.6388	27.9683	48.7447	94.8968	98.4836	74.2042	51.736	24.2579	68.5057	97.8734	68.6072	56.9486	64.3287	69.9871	58.0459	58.6107	88.8758	72.2563	83.006	91.3708	71.8324	66.0022	169.084	68.9896	75.9935	169.084
ENSG00000105011.9|ASF1B	2.70749	1.81e-05	9.85611	83.5991	9.84968	11.3145	1.02544	3.0732	0.196449	1.79865	6.09692	10.5986	2.91676	9.13135	3.55675	5.20921	6.80413	18.207	8.04169	10.9282	5.05764	8.47286	116.21	43.9349	48.981	20.459	1.72421	73.867	45.9724	18.1882	13.7514	28.8626	25.7942	35.7183	76.2523	40.6877	44.3763	80.4257	61.0661	141.063	78.2563	44.8004	39.4553	74.5896	44.8004
ENSG00000077152.11|UBE2T	2.23972	1.81e-05	6.06124	76.2082	7.83101	9.76656	1.66635	3.18103	2.55384	2.62089	4.79044	10.3401	3.53547	13.462	2.13405	10.7932	6.35596	10.2414	7.33627	16.8998	7.13257	12.7951	106.26	21.8909	39.5223	16.9738	1.30802	37.4498	31.8271	16.7373	10.8516	18.3612	15.1518	48.0926	35.5747	77.2623	26.5508	75.9797	55.089	82.8377	91.8661	51.2957	30.3689	63.5943	51.2957
ENSG00000127884.5|ECHS1	0.890544	1.81e-05	157.54	269.685	154.88	123.39	95.2809	113.061	82.5086	118.814	92.4216	121.644	102.057	143.147	83.5328	138.962	115.467	169.371	116.887	177	113.516	155.496	329.375	323.771	231.761	141.901	101.848	233.515	341.153	137.629	191.682	266.012	203.468	200.859	209.985	212.794	202.999	301.021	285.8	446.012	249.867	377.556	225.248	272.64	377.556
ENSG00000015133.19|CCDC88C	1.29763	1.9e-05	55.3945	186.71	97.4178	69.2504	55.8013	30.5702	46.7548	47.844	70.9372	76.2214	42.514	106.689	140.949	104.184	123.493	112.383	72.1988	119.971	74.3516	144.553	351.087	271.519	213.021	246.368	68.7902	293.125	322.154	184.939	142.924	149.692	211.63	251.522	86.6768	214.81	145.535	200.707	313.821	225.527	218.66	167.585	225.564	200.82	167.585
ENSG00000182134.16|TDRKH	1.26851	1.9e-05	16.6025	39.5494	13.9566	16.0688	8.63083	8.62652	11.0994	8.6849	6.96791	10.1185	11.1073	12.7235	13.9729	8.84442	15.3195	13.109	5.85491	18.2733	10.1153	33.0682	29.3289	21.1765	38.1013	35.3054	19.5015	23.9472	22.5702	45.3927	11.3	15.3332	22.7729	50.9322	23.8379	35.8891	21.7791	48.7477	32.0559	51.0146	56.0341	55.7924	27.9718	38.4798	55.7924
ENSG00000175643.10|RMI2	1.21926	1.91e-05	9.38175	26.64	7.03051	5.89679	6.02449	4.42109	3.43786	9.86687	6.04854	14.5131	5.21481	8.59421	8.94268	6.14612	6.15224	10.0594	3.73868	9.6144	9.85591	7.34086	31.3559	12.91	12.3008	9.41478	6.18339	17.9505	16.3989	10.9336	11.2701	21.0671	11.8148	16.6785	20.1565	23.469	35.9918	19.769	21.1676	26.7813	25.0133	29.6449	14.8565	24.6212	29.6449
ENSG00000172531.15|PPP1CA	1.07107	1.94e-05	102.83	318.333	95.782	100.688	64.7739	49.1712	59.1802	65.4194	55.9369	88.5557	79.0471	79.765	99.7922	67.0077	87.5574	134.049	110.679	90.3515	83.343	124.04	212.335	227.839	175.674	137.012	58.9205	183.714	260.476	135.142	143.253	191.698	174.156	184.599	219.535	214.931	243.286	249.177	214.15	249.706	184.184	221.171	173.735	224.996	221.171
ENSG00000155660.11|PDIA4	1.25354	1.98e-05	584.04	1127.62	566.061	391.952	218.676	290.929	210.2	326.84	227.28	390.044	311.799	539.455	663.486	432.964	381.113	625.82	436.685	620.636	339.597	817.717	1440.93	1798.12	921.403	586.568	268.383	870.28	1169.21	1234.46	763.798	1217.67	1337.15	1407.84	937.99	1086.59	504.976	1114.73	1616.39	1186.62	1377.35	1451.89	1084.65	1117.81	1451.89
ENSG00000165025.15|SYK	1.51178	2e-05	96.8218	227.344	92.928	58.3045	34.9933	37.3636	25.0964	45.3773	37.7429	82.3147	54.8881	79.3622	159.952	54.1908	84.5831	137.372	102.531	90.1126	44.2219	130.283	524.973	227.533	107.465	170.914	43.4026	299.36	209.857	347.803	127.828	248.811	140.831	197.811	221.576	231.787	75.5964	392.403	279.747	256.808	335.646	241.698	220.549	256.223	241.698
ENSG00000105173.14|CCNE1	2.54601	2e-05	3.84757	18.1651	8.07465	18.9803	2.13634	3.82802	1.81715	3.70008	2.80652	7.3858	0.913329	5.37138	3.09945	3.59773	2.77055	12.4263	1.44609	8.95751	1.03746	5.28268	46.742	15.5635	16.3418	26.6601	3.86462	41.2623	57.1362	10.0009	11.9278	15.8486	17.9477	25.7351	17.0583	20.1221	18.439	82.609	46.1042	56.3817	25.8639	69.3657	24.0859	38.0826	69.3657
ENSG00000189057.11|FAM111B	2.30183	2e-05	5.27065	98.8407	10.2673	9.87712	2.05089	2.58796	1.81715	3.70008	5.51626	19.757	2.44536	18.1956	4.67458	9.06928	7.70049	22.9863	12.8385	10.3907	4.40922	12.6921	150.821	28.6266	53.0665	19.9611	4.34026	56.3931	41.9507	16.9445	31.389	24.997	27.4627	39.6936	47.5665	46.4138	41.5474	81.3784	15.8376	95.5778	79.6385	63.8281	41.3039	58.28	63.8281
ENSG00000135605.13|TEC	1.31677	2e-05	9.43446	14.1248	29.2706	34.7911	8.80173	8.8961	12.9165	10.021	6.00015	10.5986	13.9062	25.0441	43.0875	17.3516	21.2273	50.2513	14.602	20.5426	7.78098	49.4308	43.456	31.9434	37.9236	42.3212	11.6533	80.8565	61.6433	74.4626	46.934	75.3777	27.7784	143.77	18.8808	48.2688	24.2672	39.8159	41.4976	29.004	29.6385	73.4461	56.51	33.0533	73.4461
ENSG00000166224.16|SGPL1	1.07971	2e-05	307.173	463.819	285.084	230.491	216.882	138.887	211.281	213.114	197.424	212.748	195.187	268.435	284.896	239.661	263.813	334.235	226.613	333.279	225.735	331.436	886.655	762.049	554.822	657.722	209.224	645.065	1043.43	393.714	286.537	444.825	352.777	675.957	323.015	648.261	575.494	512.843	636.512	565.335	553.403	595.23	576.065	544.98	595.23
ENSG00000214114.9|MYCBP	1.06167	2e-05	51.9159	115.528	70.2007	48.9065	35.0788	45.2892	38.6022	35.3563	24.9684	33.1622	46.6387	42.6354	40.0388	40.0997	51.0921	78.6998	48.0385	55.656	33.4582	73.1342	191.974	116.701	81.1317	151.361	32.4628	105.876	99.1562	74.3072	81.9701	96.5414	108.092	116.331	75.0859	63.8341	72.5289	150.808	143.033	108.264	118.767	111.876	104.659	104.617	111.876
ENSG00000042088.13|TDP1	0.906421	2e-05	41.9543	63.1674	60.4902	51.8549	23.5425	27.8744	29.6638	23.0741	35.8073	39.5879	38.0652	40.0839	38.108	46.733	48.1586	54.6665	34.1772	50.3412	37.392	72.208	111.911	72.2043	61.2818	70.7919	33.6519	86.0193	90.7314	53.1136	55.4539	70.7391	76.12	78.0123	52.1227	74.1976	54.908	94.5181	100.965	128.485	157.044	110.127	71.6692	94.6058	110.127
ENSG00000106367.15|AP1S1	1.03859	2.02e-05	34.2065	95.1946	67.5904	43.4888	26.747	27.8744	17.2875	26.4658	27.6781	39.4771	33.7932	53.8481	31.2994	36.7643	28.8055	58.8086	47.9679	40.4282	29.7407	51.4546	108.01	127.008	71.9839	46.1234	27.0523	59.5701	109.002	106.331	54.6467	93.0302	63.764	71.6159	62.2192	110.772	66.3258	84.8321	82.2337	90.1022	129.851	95.2634	78.1782	89.4766	95.2634
ENSG00000176244.7|ACBD7	2.7188	2.02e-05	2.21367	13.8949	3.61967	5.71251	0.982718	1.18615	0.736684	2.62089	2.27425	9.89697	4.03632	5.20353	1.57513	2.54839	2.56683	13.2001	10.299	11.9434	0.821326	7.82111	76.1631	29.1879	14.0326	24.7138	2.25931	46.1867	35.7794	20.7791	10.1342	19.2632	29.5371	27.8872	9.22171	22.5819	33.6401	45.691	92.7794	22.6069	23.0994	16.1964	27.9936	35.6601	16.1964
ENSG00000089639.11|GMIP	1.34592	2.02e-05	23.349	70.2955	13.2953	18.0589	14.0144	9.27351	7.17039	9.14741	11.0809	23.2653	9.13329	15.7449	35.3134	11.6551	14.9121	12.0166	21.7619	18.7511	10.9798	24.8697	55.1876	39.6486	41.6094	24.0801	8.20488	41.858	59.0777	53.0618	20.5075	21.1315	41.7127	41.756	48.5142	52.9061	49.6592	64.15	41.0026	59.0923	57.31	58.3322	37.3196	53.2335	58.3322
ENSG00000182541.18|LIMK2	0.816777	2.02e-05	106.098	199.39	114.089	80.3069	115.192	76.0751	106.082	96.5617	102.777	69.9804	86.9725	104.037	103.857	97.1012	115.793	113.703	117.909	93.9942	101.931	136.664	335.701	266.008	210.667	195.13	116.771	222.991	218.386	147.682	95.0638	186.608	334.243	254.482	137.67	321.59	171.506	139.455	213.617	120.95	103.456	144.519	215.311	172.606	144.519
ENSG00000137812.19|KNL1	2.29857	2.05e-05	19.3433	176.363	22.8666	33.6854	3.46088	10.6753	4.12543	5.96123	21.7263	39.2186	3.53547	28.5019	16.2086	17.9887	21.4717	44.0609	27.4405	39.7714	14.9568	31.7647	243.446	119.864	49.8692	39.0623	5.29155	181.173	108.968	61.0417	39.6099	71.8665	53.0766	136.985	137.196	98.1102	120.961	152.317	159.328	274.535	299.734	124.658	92.5211	177.454	124.658
ENSG00000160949.17|TONSL	1.51599	2.05e-05	7.69514	54.5283	12.634	16.4373	10.0835	5.122	4.0272	9.7127	5.51626	10.1555	8.57351	14.4692	9.9589	13.8288	11.5711	16.5229	13.7908	13.7349	11.4553	11.8346	78.4664	26.6365	51.4678	18.0148	6.59958	28.554	32.7978	29.4327	18.1458	29.8612	20.473	27.9171	24.9314	50.406	24.5058	47.4377	43.7057	100.457	47.7406	31.7267	30.6972	48.4549	31.7267
ENSG00000130193.8|THEM6	1.37307	2.05e-05	46.856	93.8806	38.9462	21.6707	25.6788	15.9051	13.6041	21.3268	12.2422	32.5714	32.2022	30.1805	32.1124	27.3952	29.4574	40.374	29.3451	41.2643	23.9481	47.9557	124.871	171.913	72.9164	135.021	22.9499	29.1099	142.979	77.8308	58.8917	72.704	107.912	51.5898	70.1652	135.814	92.3994	81.299	84.3657	57.3575	75.3323	52.2533	89.0573	85.2476	52.2533
ENSG00000065268.10|WDR18	0.847883	2.05e-05	22.7692	45.068	35.5006	21.0073	19.6116	11.2145	12.7201	20.9157	17.2746	23.3022	20.5057	26.1855	16.0562	21.8112	22.5718	28.3119	14.1435	18.0345	22.9107	20.7534	56.5388	42.9144	39.9664	25.6191	18.9664	31.4133	62.406	24.8727	35.0361	39.525	25.5236	40.68	30.5811	50.6479	34.6285	48.3507	51.7768	45.1053	48.7241	34.6829	36.9551	44.2592	34.6829
ENSG00000146670.10|CDCA5	2.66495	2.06e-05	4.58546	57.9117	3.37604	23.1818	2.73452	3.50452	0.392898	1.18197	3.77429	9.56461	1.3258	7.25137	3.50594	8.09489	5.21514	12.4263	4.16192	14.2723	0.389049	11.8346	63.4488	26.7386	32.8612	11.9948	2.43768	41.2225	30.0936	14.3536	10.9114	26.9942	19.526	33.2673	45.0151	43.7927	28.9366	56.3695	71.3073	79.2054	47.2355	95.9296	26.1541	53.1232	95.9296
ENSG00000213145.9|CRIP1	1.69222	2.06e-05	66.5156	75.6826	47.543	36.1915	73.832	28.8988	15.0283	17.524	25.1619	41.102	25.4848	53.4788	40.6486	34.4033	48.1586	68.4128	55.1984	38.9353	58.8761	101.126	274.31	129.202	163.818	305.799	20.1555	237.645	247.162	74.359	70.4907	107.268	148.813	196.436	96.992	111.982	125.494	137.668	221.346	211.919	259.197	118.163	164.622	166.371	118.163
ENSG00000172375.13|C2CD2L	1.17112	2.06e-05	21.1353	41.3889	16.915	7.22357	13.0317	14.8807	15.5686	17.4212	18.0004	14.4762	8.83866	16.3156	26.7772	17.5389	18.0085	19.0263	9.06453	20.5426	20.4035	27.4425	67.2262	44.6493	70.1188	69.7056	18.134	41.6991	40.6332	36.5836	29.4757	24.9004	30.7546	33.5662	31.9662	38.5505	55.317	30.9635	42.5255	53.3999	33.0144	20.7348	42.2872	40.8196	20.7348
ENSG00000155368.16|DBI	0.982645	2.17e-05	88.2833	219.131	58.9936	46.5846	45.1623	64.0519	39.2407	44.8634	47.5173	60.0465	48.0823	69.0894	62.5988	45.0841	48.9735	70.8252	52.2357	67.4202	48.415	106.031	230.793	123.181	89.5691	118.364	45.8403	150.951	90.0033	113.793	70.5206	74.5079	101.328	134.683	155.311	116.982	107.192	163.948	169.988	156.134	198.857	144.769	111.961	152.63	144.769
ENSG00000123473.15|STIL	2.00431	2.24e-05	12.9658	94.242	16.9846	33.7591	9.91263	6.63164	12.1798	12.385	11.0325	19.9417	7.27717	23.0969	12.8551	15.7775	13.5268	27.0829	19.4693	27.2308	7.78098	29.3978	123.704	76.3886	84.1514	45.2634	8.38325	129.744	63.0994	38.6563	27.1739	36.2071	59.6604	62.3501	51.8311	89.4	38.7866	158.43	112.234	105.011	116.215	166.836	62.8984	95.9867	166.836
ENSG00000197903.7|HIST1H2BK	1.09167	2.26e-05	92.1309	259.141	105.492	69.2504	65.7139	45.1814	50.0454	66.3958	54.1949	104.066	72.2414	104.608	49.5404	80.2369	73.012	96.0875	91.1391	91.7249	61.6427	85.0031	372.094	148.644	41.1654	77.4456	57.8503	186.256	144.886	123.223	169.082	172.499	95.8264	170.97	308.217	300.299	212.679	204.28	282.907	278.439	309.676	199.812	146.662	270.928	199.812
ENSG00000103653.16|CSK	0.804327	2.26e-05	47.8048	119.831	43.6449	45.7001	42.7269	34.0748	27.6502	40.0328	33.5815	50.5927	46.9922	35.149	42.7318	40.4745	48.9735	47.3382	46.1339	44.907	51.5706	45.0743	107.611	98.2795	81.6646	61.5582	31.2737	85.0265	103.351	71.1463	55.8126	65.9394	71.6556	65.3092	89.8844	68.9957	91.8882	98.9244	87.1449	100.511	95.5609	78.609	74.8856	90.4157	78.609
ENSG00000131844.16|MCCC2	1.31855	2.26e-05	116.218	331.013	203.954	153.464	50.5459	74.6733	75.2891	95.9964	63.3403	99.5605	98.8163	124.18	103.197	135.365	174.096	315.254	141.364	164.579	82.0894	211.959	508.112	272.641	311.96	789.71	80.9191	329.582	337.582	318.837	203.67	520.203	186.196	461.199	306.431	327.881	249.523	328.729	351.397	420.586	265.258	273.091	360.051	321.401	273.091
ENSG00000160446.19|ZDHHC12	1.35056	2.28e-05	18.5527	63.2988	12.2164	9.47172	7.56266	5.122	4.22365	6.26957	4.40333	10.1924	11.3724	13.3277	18.5967	12.1049	13.4453	20.6194	17.8469	14.6306	10.5043	24.904	50.4274	38.8321	17.0967	13.398	5.17264	31.0956	60.7765	42.0245	23.2876	36.2715	32.2428	37.2726	34.627	44.3976	34.7989	36.1241	36.6625	37.9492	38.9421	25.7311	32.3248	37.6431	25.7311
ENSG00000102144.15|PGK1	1.11632	2.29e-05	712.802	1024.15	546.466	431.534	440.813	462.759	362.006	414.922	410.478	498.172	428.881	600.957	419.798	493.976	378.872	495.913	457.001	539.421	523.531	572.313	2036.23	1153.23	2105.61	1008.2	392.645	1271.54	1961.87	718.614	586.525	676.692	1140.67	806.934	1322.46	977.634	869.018	1005	2551.15	1054.72	973.18	1225.35	1154.9	1250.45	1225.35
ENSG00000119203.14|CPSF3	0.72318	2.29e-05	74.6851	179.024	117.013	92.6164	58.2367	69.4974	83.589	75.8002	85.7924	88.5188	74.3332	131.733	57.8226	97.3636	69.9563	93.9481	85.1078	94.8899	76.8588	99.1702	258.279	120.63	111.417	118.997	75.3303	140.347	154.975	103.584	97.0966	131.46	103.177	160.239	144.048	194.648	118.984	165.02	182.094	193.812	211.935	233.745	131.294	172.934	233.745
ENSG00000163814.8|CDCP1	1.96972	2.31e-05	135.192	443.617	94.3898	86.4248	60.3303	20.3262	43.8081	33.9174	37.6461	61.0067	44.2522	95.3085	125.807	52.5793	95.1764	146.066	67.5431	116.507	39.294	159.063	512.995	413.835	399.175	483.594	19.6798	310.321	461.908	299.923	172.012	259.602	267.998	299.436	286.602	513.738	363.872	434.561	359.582	354.066	334.45	199.354	325.04	378.124	199.354
ENSG00000132646.11|PCNA	0.889745	2.32e-05	103.41	313.308	120.598	86.0194	55.3313	67.3408	63.5021	74.5154	68.2275	97.8249	75.1876	125.959	53.148	89.1937	78.3494	126.766	102.214	98.0549	78.2854	84.0083	457.255	146.45	103.469	79.3014	54.4019	169.537	179.625	90.4226	130.937	176.944	127.979	150.525	257.916	197.591	170.927	202.454	224.468	268.789	247.05	264.348	155.571	224.171	264.348
ENSG00000184076.13|UQCR10	0.804315	2.33e-05	68.5711	151.595	70.5487	58.0097	64.8594	47.7694	41.5981	56.3748	55.453	58.2001	67.5569	69.7273	50.6075	58.9128	48.0771	73.6473	78.477	72.8544	67.3055	109.221	191.759	109.557	141.925	90.8888	42.5702	115.169	147.001	101.408	91.9249	126.08	90.37	124.969	124.037	96.8601	90.5589	175.539	136.79	149.466	140.59	98.6776	114.469	130.549	98.6776
ENSG00000187741.15|FANCA	2.01137	2.33e-05	10.4359	73.4818	4.17654	19.7911	3.24724	1.88705	1.91538	3.39174	8.85506	16.3965	6.74685	10.0378	15.7005	13.1167	14.5046	21.5753	10.4754	16.7804	7.86744	10.4967	73.8598	36.4338	19.9388	29.8738	2.49714	60.9204	43.6495	30.3654	19.1024	28.6371	34.0917	38.2888	48.9152	42.1797	58.4185	52.0822	49.7209	117.046	52.286	53.3358	34.8049	60.0927	53.3358
ENSG00000182199.11|SHMT2	1.05314	2.35e-05	70.8375	156.128	78.4146	56.1669	69.9439	56.6115	36.2448	53.2914	54.3884	76.9231	61.3993	82.6186	52.7923	43.3976	55.2887	109.242	72.9042	72.5559	69.1211	88.8107	403.112	154.461	147.698	82.3793	49.2293	130.022	158.858	82.7535	82.1494	124.502	130.008	99.3536	155.348	140.935	99.2842	128.657	230.026	259.464	406.672	141.188	137.044	202.912	141.188
ENSG00000243364.8|EFNA4	1.31058	2.37e-05	6.27207	51.7033	11.3463	20.1596	3.16179	6.09248	6.13903	5.13899	2.75813	4.80077	9.95823	13.4956	7.01188	8.20732	9.33022	14.247	9.27615	14.8695	8.17003	15.848	41.859	20.5132	13.4553	15.7969	4.99427	11.6757	26.9039	28.6554	16.4717	35.6917	18.8947	39.873	17.1312	20.0817	8.58895	88.0078	27.9062	23.4743	33.1739	41.4696	22.8987	31.1949	41.4696
ENSG00000177106.16|EPS8L2	1.60877	2.45e-05	83.2762	105.213	31.5677	39.6191	34.1815	16.8756	13.8005	16.6503	12.6777	30.2818	22.627	28.3676	51.2172	20.3871	43.1472	50.2058	45.2874	29.2015	19.6254	53.6157	102.79	125.783	213.243	166.071	23.3066	69.8956	132.474	103.066	59.8184	77.1172	101.959	116.839	80.9178	81.1335	112.372	90.2308	107.018	93.8972	111.749	152.971	107.697	96.7598	152.971
ENSG00000131242.18|RAB11FIP4	2.05136	2.46e-05	37.9487	129.455	67.9036	69.5821	10.9381	7.1708	13.3094	24.1533	8.56473	34.8979	41.4828	59.4209	39.0226	20.8743	71.7897	89.8516	58.6549	38.8159	35.6628	127.539	423.166	123.385	157.734	189.699	23.7823	186.335	158.373	75.7063	68.7867	135.615	173.119	273.91	57.1163	192.309	101.943	380.93	257.285	235.177	391.361	231.122	165.801	230.874	231.122
ENSG00000160298.17|C21orf58	1.66121	2.46e-05	5.32335	10.3801	7.06532	10.2088	5.7254	4.90633	6.18814	3.03201	5.03238	8.5306	7.24771	3.62568	5.6908	7.68265	13.1193	18.9353	8.42966	10.6296	3.45822	17.2545	42.3504	30.6167	20.8713	75.0014	5.82665	54.8442	17.335	12.6954	16.8305	24.7393	49.018	32.3706	6.45155	16.8154	13.7355	24.8899	80.9774	23.8538	15.8958	15.6135	31.875	26.0885	15.6135
ENSG00000102384.13|CENPI	1.45563	2.46e-05	5.00711	38.4654	8.87515	9.10317	7.69084	4.0976	6.13903	7.81127	12.6777	11.6696	4.97911	7.18423	6.50377	8.84442	7.37454	5.78072	5.22004	9.9727	11.5418	6.51759	38.7879	30.0043	19.7167	15.4801	6.71849	44.4393	27.0079	12.4882	10.3135	11.6932	11.4541	25.4362	13.4863	24.5175	13.4288	42.5153	37.3859	36.5397	38.118	47.6317	21.1283	29.4273	47.6317
ENSG00000165209.18|STRBP	1.11319	2.46e-05	71.2064	148.113	90.4221	82.7393	43.0687	50.0338	63.7968	69.3764	68.663	84.0873	74.4216	93.3614	87.5976	88.2943	104.67	153.713	100.274	107.49	77.6369	117.694	514.531	141.857	164.395	192.55	78.4815	263.777	308.39	123.845	119.876	167.731	145.927	205.044	95.206	151.662	135.003	249.216	375.534	190.342	383.254	131.57	202.2	225.745	131.57
ENSG00000104812.15|GYS1	0.774994	2.46e-05	68.7292	62.7732	69.8526	66.044	57.9804	44.3187	45.6744	64.5458	40.259	50.5927	45.9905	72.5137	70.1696	60.7117	56.4702	42.832	28.6397	66.3453	52.6946	61.1281	108.44	112.516	110.751	80.8856	57.7909	106.551	148.977	85.5517	90.1312	96.0904	66.4246	82.6751	76.9083	100.651	75.426	110.913	124.645	89.1806	85.9915	118.996	95.5655	94.8164	118.996
ENSG00000141510.17|TP53	0.762055	2.46e-05	115.216	212.627	210.393	136.658	117.883	81.251	85.0133	119.636	120.487	138.927	86.9135	140.73	80.9414	184.159	153.113	189.899	147.184	158.19	115.245	167.399	452.863	216.664	134.953	140.95	95.2479	204.087	180.284	197.738	233.086	302.316	200.582	259.951	231.454	344.374	264.724	340.916	304.798	163.724	373.525	163.089	218.227	289.073	163.089
ENSG00000132507.18|EIF5A	0.831502	2.48e-05	182.839	425.452	263.261	192.53	121.002	156.895	89.7281	115.268	113.229	152.591	123.123	157.046	155.582	207.319	120.519	166.594	160.058	171.686	149.265	157.657	500.435	264.936	266.487	231.25	107.674	307.461	368.681	293.55	188.214	275.064	223.715	336.14	309.274	446.879	258.384	238.816	325.052	475.503	316.242	226.209	280.301	338.593	226.209
ENSG00000198901.14|PRC1	1.65497	2.5e-05	23.5071	135.007	36.0227	32.9852	12.4762	25.61	13.7023	11.203	32.7589	44.204	8.24942	30.4826	13.6681	21.9237	6.55967	30.7243	14.7784	28.7835	30.3458	20.6848	175.574	68.6323	82.1975	32.318	18.8474	111.277	88.3738	16.7373	30.3726	43.0039	43.2459	62.4397	132.312	112.425	65.4397	116.193	119.353	144.803	182.749	105.548	64.4183	124.753	105.548
ENSG00000172586.8|CHCHD1	0.841083	2.5e-05	35.5769	96.4756	46.2552	34.9753	28.0716	18.6009	24.4088	27.8533	26.7587	35.0087	39.4499	32.8997	21.2389	30.5432	24.0386	44.4251	39.503	40.7268	24.4669	42.33	109.792	74.0923	48.8034	43.4528	28.182	55.0428	68.1265	39.9	40.8356	64.7475	54.2039	61.6626	52.5601	54.3578	51.636	66.9288	76.9037	126.642	60.8719	86.27	57.4034	69.9858	86.27
ENSG00000105669.14|COPE	0.742273	2.5e-05	143.783	237.362	111.444	99.2872	96.5627	80.3345	49.8489	81.1447	64.4532	123.047	77.8097	114.511	98.4711	93.8408	96.3987	112.019	126.692	98.1743	100.504	122.016	237.457	202.835	184.156	123.162	76.6383	154.803	204.9	152.915	138.679	153.365	175.419	176.649	168.725	180.574	150.852	241.515	213.77	179.391	219.298	148.932	165.081	193.446	148.932
ENSG00000075275.16|CELSR1	1.94324	2.51e-05	229.589	255.823	172.735	169.312	40.5478	43.2404	57.1666	93.7866	41.3236	120.499	74.8635	138.85	156.141	132.516	257.824	231.548	192.507	100.742	74.4813	294.183	984.992	778.684	667.883	815.872	82.2272	540.46	907.175	479.421	313.113	435.548	585.15	1024.35	397.554	628.784	436.605	325.633	684.824	343.766	207.523	324.845	634.573	432.098	324.845
ENSG00000101350.8|KIF3B	0.674441	2.52e-05	231.75	405.119	259.642	198.353	193.638	222.672	234.904	205.971	238.216	234.13	200.991	264.473	183.528	231.641	241.037	261.134	216.279	237.434	195.173	348.862	652.055	380.106	399.93	455.078	190.674	397.214	430.116	274.688	327.402	352.02	411.851	515.898	232.037	278.765	247.444	490.295	456.587	443.247	421.159	476.775	398.919	367.076	476.775
ENSG00000145386.10|CCNA2	2.02601	2.54e-05	15.3376	171.468	18.5508	22.4078	6.53721	9.86658	5.89347	9.09602	16.8875	25.1117	7.10039	17.5577	12.7535	10.5309	14.0564	27.356	5.46694	20.3634	8.64554	21.7139	169.217	59.6004	62.1255	13.7148	3.32952	89.3155	81.2318	27.4118	23.6464	56.0823	21.5553	70.9284	93.8209	81.6174	74.9829	109.523	92.1322	189.366	164.514	91.5162	56.5133	115.137	91.5162
ENSG00000151725.12|CENPU	1.90842	2.55e-05	7.43161	115.856	18.2724	24.6928	7.34902	10.1901	2.25916	10.278	11.0809	19.0554	6.12814	14.7042	8.63782	17.2391	12.4675	16.4318	23.3491	19.7662	7.39194	13.9614	111.88	57.5083	54.6207	16.7474	8.02651	94.24	65.561	23.8363	30.4623	26.801	31.5664	49.7665	36.9233	88.1903	34.9011	39.2601	95.5967	156.784	81.7119	92.8485	47.5847	76.1954	92.8485
ENSG00000196586.15|MYO6	1.27379	2.55e-05	221.842	335.25	208.201	167.764	85.1119	106.484	122.093	148.466	97.9863	156.21	136.351	218.112	262.844	171.792	162.403	263.774	204.675	242.331	153.415	320.562	833.372	438.482	494.251	559.41	169.151	583.073	505.87	462.632	333.5	306.31	423.756	478.386	175.905	366.512	337.457	582.749	539.164	519.85	763.849	322.93	465.683	469.355	322.93
ENSG00000173457.11|PPP1R14B	1.23662	2.55e-05	51.3361	132.215	49.1092	42.936	29.5243	25.8796	9.08576	18.2434	18.2424	32.4236	29.9925	24.2384	23.4237	38.1884	35.08	41.2844	33.8597	36.0092	31.513	31.5931	231.99	135.632	88.3257	66.4919	19.2636	47.4575	178.828	49.6418	34.1392	45.291	88.5662	48.81	120.065	92.747	92.1949	76.8927	78.5789	70.206	61.8554	132.861	86.2031	84.6485	132.861
ENSG00000138439.12|FAM117B	0.676801	2.59e-05	45.433	95.2274	86.4196	74.9629	41.2314	43.6718	61.9796	73.4362	45.0011	56.2059	56.3023	69.6937	45.7804	68.7691	90.6946	109.151	51.4245	80.6773	59.0058	79.6175	149.747	104.046	89.8799	70.475	65.639	90.7055	87.7498	104.621	121.939	132.426	87.078	131.605	51.3937	158.275	85.3783	87.6108	143.681	103.276	134.716	134.443	102.992	109.19	134.443
ENSG00000182117.5|NOP10	0.826351	2.59e-05	53.3916	132.839	57.497	53.7713	59.3476	45.1814	35.6064	42.8078	57.0498	49.5218	52.7374	77.4151	35.8723	67.0827	41.0693	52.0265	57.8437	65.0913	61.6427	74.0604	144.833	83.4304	85.9277	97.9499	36.9814	109.768	127.62	92.2363	70.4907	83.5919	106.153	80.7323	109.749	119.321	87.0825	132.667	138.731	143.014	115.444	99.1356	93.3096	120.858	99.1356
ENSG00000115271.11|GCA	0.688082	2.59e-05	47.5939	79.5916	51.0234	35.2702	31.917	33.5895	23.3774	26.0033	29.4201	33.1622	31.6719	33.4704	36.1772	37.9635	26.6461	40.283	25.0421	44.3695	32.9395	37.5619	95.0811	51.9463	37.524	38.2023	34.3059	41.9374	71.2468	62.2336	50.7306	62.0094	46.628	51.9185	65.281	81.94	51.2611	75.7415	73.4773	46.5691	80.5423	66.3679	53.647	67.8303	66.3679
ENSG00000141499.16|WRAP53	0.969562	2.59e-05	15.3376	19.9061	12.6688	12.4938	8.67355	13.3172	8.39819	7.04042	14.3229	9.9339	9.98769	13.3277	5.28431	12.1423	13.6083	9.46764	9.06453	13.7349	11.585	18.0777	33.9663	19.2885	23.3581	25.8906	6.89686	30.9368	33.0752	18.4473	17.4582	16.7506	20.924	27.2595	21.5781	17.501	25.8009	34.4965	46.1042	22.7153	15.4439	20.027	22.8543	26.2343	20.027
ENSG00000089248.7|ERP29	0.73019	2.6e-05	188.267	317.118	217.702	138.611	115.234	133.711	95.7689	127.807	116.325	139.887	199.224	235.233	229.156	175.052	146.88	203.19	171.556	166.789	142.478	241.562	476.05	308.208	216.929	182.185	155.239	255.953	348.919	249.193	276.582	315.813	233.275	294.863	218.551	308.243	234.56	293.637	407.476	294.269	486.869	241.531	276.101	320.515	241.531
ENSG00000142945.13|KIF2C	2.42228	2.61e-05	10.2778	90.6943	8.80554	76.3634	7.17811	2.80362	6.08992	4.00842	5.80659	9.97083	0.79548	13.8985	7.26593	7.45779	3.21872	21.985	7.72425	12.3017	8.51586	15.505	100.333	38.9342	51.8675	11.0443	6.8374	65.6066	63.8968	18.5509	18.4747	35.9816	24.3963	50.5137	88.6451	75.3267	46.6939	81.3784	78.1601	147.243	87.1346	324.887	40.5364	86.3688	324.887
ENSG00000164109.14|MAD2L1	1.81193	2.65e-05	10.5413	103.965	29.6882	18.6855	5.51177	12.778	5.59879	13.6697	11.9035	16.9504	11.5492	16.6177	6.40215	14.8781	13.975	31.4981	20.21	17.4373	15.2161	16.4998	126.621	56.6408	42.8972	18.3769	8.08597	95.5108	62.198	32.6454	22.5403	31.5362	32.9643	67.9395	68.1969	76.2945	41.1384	91.2232	123.731	115.853	89.8459	72.7383	49.8297	86.612	72.7383
ENSG00000129925.11|TMEM8A	1.4209	2.66e-05	38.792	137.766	40.0948	42.5674	35.1642	32.4034	20.6763	35.3049	24.049	29.4324	24.1296	47.0667	59.0928	45.7961	39.7247	43.9699	59.713	39.1145	37.1326	52.5523	127.205	193.548	128.958	123.659	25.3876	155.716	200.601	133.121	60.1772	67.0346	116.254	108.53	86.0572	131.781	84.458	113.374	142.957	112.275	100.771	120.162	120.016	110.239	120.162
ENSG00000130787.14|HIP1R	1.37669	2.66e-05	39.4771	186.316	50.0489	68.9187	38.5824	18.6009	33.0034	45.1204	24.9684	40.4003	33.7048	53.4117	74.5901	36.1272	83.4831	69.4597	56.8561	37.741	34.1067	72.5853	219.184	197.018	157.023	118.816	33.7708	122.278	152.132	121.151	78.9209	117.125	102.546	128.556	49.7535	132.023	134.151	167.878	165.724	143.123	193.275	156.468	129.043	140.847	156.468
ENSG00000135451.13|TROAP	2.62361	2.69e-05	3.42592	18.0009	3.34123	13.4152	0.897264	1.77922	0.392898	1.79865	2.22586	3.61904	0.441933	7.75493	3.65837	2.09868	3.34095	3.23174	0.811223	6.68828	3.19885	2.98437	47.6327	22.2481	31.7067	5.65792	0.237823	24.4238	26.8692	12.6436	7.8323	9.56717	8.38763	15.7818	13.3405	30.1629	18.6094	35.5286	19.0737	47.3281	32.1106	32.1847	17.7491	28.022	32.1847
ENSG00000159131.17|GART	0.518423	2.69e-05	117.852	201.393	190.276	172.518	110.107	126.702	115.266	140.757	134.81	135.382	122.887	157.482	113.206	150.13	127.73	173.103	135.792	191.691	157.176	151.242	315.616	188.395	138.95	163.537	122.479	184.787	208.505	157.423	173.297	212.539	185.61	219.54	213.813	239.045	205.828	231.512	228.922	318.068	297.794	238.658	189.223	247.855	238.658
ENSG00000158106.14|RHPN1	1.81335	2.7e-05	15.2322	42.4072	7.79621	9.58228	6.40903	5.44549	2.7994	4.00842	4.16139	8.56752	4.92019	7.25137	27.7934	9.63142	13.8527	10.7421	11.3218	7.76318	6.26802	15.2992	104.417	44.19	53.777	42.9097	5.94556	31.5325	20.7327	42.2836	23.467	20.7128	38.2404	27.0801	8.23758	32.4614	41.7859	51.2486	83.9469	28.2993	25.5184	19.0693	37.9407	38.7854	19.0693
ENSG00000120314.18|WDR55	0.923228	2.7e-05	56.7649	165.096	57.323	62.8745	57.9376	39.1968	47.688	41.112	48.4367	56.169	38.9491	60.8645	69.5598	54.4157	58.9556	55.0307	66.6966	71.9587	45.8646	82.2931	125.915	139.612	138.328	125.153	44.5917	99.5616	150.086	95.9672	89.1447	92.6437	107.551	153.364	88.6451	109.724	85.6169	150.292	143.414	204.275	106.752	73.3628	113.493	126.96	73.3628
ENSG00000086232.13|EIF2AK1	0.71831	2.73e-05	187.319	484.283	237.054	199.975	162.063	139.804	146.698	176.267	174.44	172.569	155.767	193.706	173.214	205.558	184.771	226.268	168.346	193.602	141.83	226.435	498.193	395.771	250.989	277.329	156.012	313.18	268.658	337.491	260.05	265.594	277.784	335.662	220.701	326.348	313.974	302.45	410.217	349.621	417.73	465.533	303.059	334.434	465.533
ENSG00000136824.19|SMC2	0.914161	2.74e-05	94.8189	252.144	127.733	80.8229	78.062	89.8236	87.3216	86.2323	113.325	102.626	92.9238	125.825	65.2917	111.305	64.8634	123.034	67.3315	112.029	80.4035	85.1746	319.24	151.297	187.131	84.4614	86.5674	218.027	206.737	137.784	114.226	177.234	125.454	229.165	226.388	250.175	125.767	305.387	308.491	313.731	171.478	196.189	169.777	243.06	196.189
ENSG00000186871.7|ERCC6L	2.0834	2.75e-05	3.37321	40.7977	6.09079	6.11792	4.48632	1.88705	4.86211	3.80286	4.16139	4.76384	2.38644	6.34495	7.46917	5.62145	5.58183	12.8815	5.71383	7.82289	4.53891	7.7525	39.4943	26.0752	23.4913	10.9537	3.56734	37.2115	28.7761	12.5918	8.69923	14.9467	16.9105	26.4525	26.8997	21.3318	19.3933	47.1995	45.9519	59.0923	37.4269	71.5725	20.7642	36.7565	71.5725
ENSG00000111229.16|ARPC3	0.827286	2.77e-05	185.79	513.289	216.762	159.176	130.915	137.377	120.914	132.586	149.955	187.821	164.605	224.725	154.719	167.182	130.542	233.323	192.507	212.532	161.931	283.344	469.724	387.658	266.398	267.959	112.371	350.63	436.738	290.13	248.541	302.864	297.355	350.786	329.868	362.358	269.189	399.429	411.892	329.833	417.65	367.938	315.096	360.031	367.938
ENSG00000135476.11|ESPL1	2.61454	2.77e-05	3.84757	36.166	4.07213	25.4299	1.62362	1.67139	0.245561	3.34035	2.51619	5.72399	1.29634	9.93706	8.33295	5.5465	6.88562	9.8773	2.89219	11.7045	12.4928	12.898	67.1034	28.6266	76.4246	4.75265	1.6053	54.328	32.1738	16.0636	10.7619	17.2338	12.1756	40.7099	25.9156	42.5426	46.2508	49.7004	43.9341	151.851	111.43	99.9266	30.1633	67.375	99.9266
ENSG00000109805.10|NCAPG	2.3171	2.77e-05	8.80198	108.104	9.11878	29.2997	3.41815	5.71507	1.12958	1.43892	15.0004	24.9271	1.5615	12.1528	10.6702	9.14423	11.4489	24.4884	12.5916	12.1822	8.17003	14.0986	154.63	43.1695	52.6668	17.2906	2.02149	74.3833	87.6804	22.1263	16.7109	39.6538	24.4414	61.9914	76.9448	53.7126	47.137	135.406	52.7666	147.677	109.41	99.3854	49.7305	89.0076	99.3854
ENSG00000160124.9|CCDC58	0.856704	2.77e-05	10.3832	24.8334	14.3395	17.027	9.99809	12.5085	9.626	10.4322	6.29048	10.3401	12.6393	13.1599	7.06269	8.54461	8.06718	12.8359	7.79479	13.078	12.0173	16.2597	32.8607	20.4111	24.2907	17.1095	12.5451	16.8385	22.3621	12.0218	11.2402	17.2982	17.6321	19.2789	17.9331	21.0092	15.4397	25.9617	27.1447	30.1425	34.37	35.1409	18.6574	24.5716	35.1409
ENSG00000100263.14|RHBDD3	1.00535	2.78e-05	15.9174	46.2505	23.4582	26.4618	15.1253	9.70484	12.7201	22.9199	16.1133	20.1263	17.2354	17.3563	23.4745	31.1054	20.8198	24.5339	23.5607	23.409	16.1672	26.3105	74.6276	58.0186	54.221	24.3064	19.3231	40.2297	48.5033	36.8427	43.7951	43.616	41.3519	44.9243	23.3277	29.2758	31.9018	49.8195	47.3986	47.1112	41.7863	69.0743	44.1466	38.6601	69.0743
ENSG00000163041.11|H3F3A	0.795006	2.78e-05	382.596	934.667	610.819	485.932	366.767	411.862	336.173	405.878	376.364	471.251	467.389	672.699	375.491	602.657	432.409	605.519	534.137	794.949	479.914	1014.21	1570.16	812.107	697.369	639.707	356.734	901.614	916.536	717.992	605.389	869.034	743.117	1949.98	571.783	1697.11	684.356	1640.55	1015.24	989.227	1569.49	574.079	898.311	1166.82	574.079
ENSG00000111206.12|FOXM1	2.34546	2.78e-05	10.5413	35.2791	7.44816	32.1744	3.24724	6.30814	2.21005	3.75147	10.0164	18.5014	2.91676	7.51994	5.2335	8.3947	10.8377	21.4843	9.13507	20.7814	6.44093	18.5923	121.247	68.9385	87.3487	20.7759	1.6053	38.8794	43.8575	29.3291	18.953	23.5797	27.1471	40.4708	54.1639	77.5446	27.3688	122.226	91.7515	152.068	77.2462	109.628	43.511	86.0527	109.628
ENSG00000183943.5|PRKX	1.57074	2.78e-05	62.299	107.513	75.5606	72.4937	38.1978	36.6088	50.0945	55.7581	31.5008	87.5217	73.4788	64.3895	81.6528	52.6918	102.755	133.821	123.8	84.5589	42.8819	90.4573	665.813	275.856	117.546	647.719	42.3919	259.607	325.378	132.706	116.528	215.567	164.867	316.802	106.505	279.894	316.53	210.79	371.689	107.722	128.017	155.136	273.398	217.307	155.136
ENSG00000130695.15|CEP85	0.988032	2.8e-05	20.1339	52.7216	24.7112	32.4323	22.3889	13.8563	23.4756	24.1533	22.8393	17.2089	10.6653	34.914	17.7837	22.1111	18.6604	31.9533	11.8156	24.245	20.6628	24.1494	54.6348	39.0873	63.2801	46.2592	27.528	56.7902	35.7101	29.5363	28.9675	31.1497	24.7119	46.4786	32.2213	41.1313	37.5596	61.1728	63.0839	69.176	65.4705	71.281	40.3445	52.8308	71.281
ENSG00000051341.14|POLQ	2.45012	2.84e-05	3.74216	52.3603	11.1026	23.0343	0.854537	6.03856	1.57159	2.46672	5.85498	14.0699	2.50429	11.4478	6.85944	5.43407	3.30021	22.8043	6.77195	16.1832	4.62536	8.95311	63.2645	40.9243	51.4234	20.6401	1.36748	54.1294	35.1207	19.3282	15.6048	20.8416	29.7175	40.5006	47.4572	49.0753	40.4567	63.1576	59.6575	89.6685	56.1935	127.948	32.7385	57.9523	127.948
ENSG00000067606.17|PRKCZ	1.49668	2.84e-05	21.7151	38.8268	21.892	27.3832	7.22084	3.55844	14.2425	10.278	4.79044	10.3401	15.4382	15.7784	22.6616	9.40657	22.7348	26.5822	17.1415	24.0061	9.2075	30.3582	40.6613	34.6989	59.1502	49.2918	13.6153	36.4172	56.5121	41.6099	36.3813	54.5683	33.28	55.326	33.6793	38.7521	50.8861	50.0577	53.7565	47.4365	49.8405	66.9509	42.626	46.3441	66.9509
ENSG00000198087.7|CD2AP	0.979983	2.84e-05	327.149	1026.22	274.051	216.891	185.136	155.601	171.451	175.137	169.94	212.674	198.281	248.964	228.851	201.435	219.769	384.35	254.512	256.782	172.479	321.935	1283.16	438.38	315.734	553.345	158.033	688.591	530.798	332.361	331.288	410.357	464.116	487.323	373.06	853.353	669.836	365.608	556.524	592.17	614.408	374.642	499.458	574.994	374.642
ENSG00000100300.18|TSPO	0.927186	2.84e-05	114.109	268.273	41.487	51.5232	96.5627	52.7835	25.7839	43.5787	37.9848	50.6666	48.2002	62.543	59.5501	44.9342	53.7812	57.2155	56.5034	48.7289	63.4583	62.5002	187.06	167.014	111.728	91.3867	40.846	72.9139	143.395	111.098	67.561	85.9434	105.206	92.3893	186.074	127.709	111.895	129.134	213.922	99.3727	120.867	95.3883	106.379	141.282	95.3883
ENSG00000198554.12|WDHD1	0.986304	2.84e-05	26.6695	82.5479	33.8648	49.5699	16.7917	26.904	27.8466	41.4203	40.8397	33.7531	22.3913	39.849	18.2918	37.5138	23.3052	49.8417	38.9034	41.4434	29.9568	22.9831	117.132	50.6706	51.8231	27.9275	45.6619	65.2095	61.2272	33.9927	42.2705	69.8049	42.0734	72.9609	66.338	76.0525	54.8057	81.299	72.2971	137.376	101.568	162.839	56.7295	84.2481	162.839
ENSG00000184992.11|BRI3BP	1.56995	2.86e-05	83.1181	460.107	80.6072	48.022	34.2669	25.5022	32.3159	32.1701	33.8234	45.3119	44.3701	64.423	42.8842	48.307	75.7826	96.8157	61.0181	75.5417	48.1989	100.508	392.946	171.3	408.678	152.356	36.4463	162.984	166.139	100.372	78.9806	128.69	106.379	194.582	331.799	208.076	104.329	188.838	305.826	507.489	347.209	103.258	174.988	284.795	103.258
ENSG00000139644.13|TMBIM6	0.582028	2.87e-05	646.866	855.996	513.018	410.195	392.745	411.97	350.465	391.232	350.912	362.569	425.935	515.653	490.476	432.852	350.27	491.999	452.38	492.424	445.678	674.948	1148.25	791.032	670.902	582.132	375.225	719.726	822.892	540.826	608.109	713.06	682.735	770.977	659.735	642.374	511.384	778.534	675.002	901.293	860.633	653.27	702.156	718.422	653.27
ENSG00000182481.9|KPNA2	1.58312	2.88e-05	87.0184	395.133	103.509	184.901	44.5214	78.717	56.0371	70.8153	75.776	96.3846	31.8781	130.122	68.7977	110.893	54.3108	107.922	101.121	102.116	125.706	102.875	678.005	316.27	244.683	239.986	44.0566	469.969	296.463	149.34	91.2971	166.829	205.317	372.666	288.789	209.366	261.247	476.639	476.423	529.174	411.111	455.166	272.907	378.964	455.166
ENSG00000239672.7|NME1	1.0828	2.88e-05	34.5754	135.27	85.7235	56.6829	16.7917	45.6666	17.5331	34.7396	27.6781	59.0864	52.4133	61.7373	44.3069	51.3801	32.5947	86.3467	54.2461	47.9526	52.3055	46.9609	166.945	72.9697	123.096	58.5255	20.4527	84.3513	95.1691	102.289	77.2767	109.684	102.951	78.9389	91.1601	141.54	113.122	150.133	179.696	113.089	132.403	119.079	91.0541	131.592	119.079
ENSG00000173153.14|ESRRA	1.06753	2.88e-05	35.4187	92.0083	27.0083	33.0589	34.7369	16.7678	13.4076	16.1878	11.2745	20.7541	18.8853	25.8834	30.4356	27.695	19.7198	27.0829	26.5587	24.4839	16.8588	36.1212	105.277	83.7876	89.4803	63.3234	14.0315	43.6053	38.241	49.3827	41.4334	42.553	50.5513	50.2148	50.9199	46.8574	47.3074	63.3164	71.4596	51.882	40.8294	75.7361	55.9901	53.2246	75.7361
ENSG00000104356.11|POP1	0.934579	2.9e-05	7.80056	37.4471	14.2698	24.7297	5.89631	7.38646	8.39819	16.9587	11.0809	10.5617	9.84038	8.7285	17.6313	12.667	17.1529	13.1546	4.5499	16.8401	15.3026	12.2119	49.3525	20.5132	17.8072	12.8095	23.6633	22.7955	15.1161	11.4518	21.3445	28.2827	13.7539	21.9092	16.0742	30.3646	22.3926	23.5402	40.5077	29.4377	25.8905	59.3314	21.5666	26.8868	59.3314
ENSG00000063176.15|SPHK2	0.788249	2.91e-05	20.6082	22.3697	15.8361	16.6953	22.9016	15.7973	14.439	18.9115	15.0004	15.8795	20.8003	15.8456	18.0378	19.0005	16.5418	11.2428	12.4858	13.4363	10.8502	9.43335	19.8086	39.5465	30.7741	26.3433	26.6361	26.2506	57.4482	27.1009	23.7062	21.808	20.6985	23.8222	25.5146	45.0025	33.4015	21.992	32.4747	23.8538	19.1653	25.9809	28.6619	28.7721	25.9809
ENSG00000179218.13|CALR	0.864438	2.94e-05	1033.26	1755.35	1153.98	852.049	672.136	883.356	569.014	750.293	742.615	981.757	796.894	1205.24	812.006	994.922	603.49	1154.6	951.035	1365.18	969.9	1002.3	1948.89	1703.77	1664.2	1230.8	762.459	1573.17	2163.79	1283.02	1133.5	1635.15	1776.46	1841.87	1934.55	1982.41	1162.99	2007.27	2395.02	2005.45	1848.22	3443.93	1559.76	1905.13	3443.93
ENSG00000133313.15|CNDP2	1.30786	2.98e-05	309.018	386.264	437.353	216.117	109.765	112.36	167.178	155.968	107.422	185.347	237.966	266.387	317.821	216.576	334.38	459.499	332.566	277.743	155.663	504.564	976.608	653.921	513.479	816.642	123.192	707.733	910.885	590.364	508.412	710.58	520.8	762.428	349.113	1028.36	772.324	661.23	875.446	296.546	556.725	533.733	649.587	648.535	533.733
ENSG00000149923.14|PPP4C	0.850653	2.98e-05	79.1651	142.036	69.4698	99.9506	64.1758	48.0929	47.2951	67.6806	56.1304	67.2108	52.7963	64.3223	65.6982	67.4949	56.1035	82.0681	67.5078	76.0194	90.2594	83.4251	161.816	153.798	80.1104	106.097	49.8833	119.776	190.442	85.6554	76.6788	130.912	100.516	115.375	136.102	169.646	129.311	167.64	169.95	152.718	168.846	190.152	114.255	156.316	190.152
ENSG00000001460.18|STPG1	0.97679	3e-05	9.69799	21.1215	17.6111	12.5307	15.2535	7.22471	21.9532	15.6225	19.8876	13.5899	13.3169	18.4641	8.33295	12.1798	22.6125	19.436	12.521	21.7966	10.4179	26.3105	52.3929	41.6387	23.3581	37.976	17.1827	34.233	45.9031	25.4945	28.3398	28.1217	40.45	53.1739	17.7509	26.2918	14.7921	26.3984	62.7032	30.1967	27.6183	13.1154	35.6887	29.393	13.1154
ENSG00000143375.15|CGN	2.47461	3e-05	75.2648	200.605	32.577	26.7198	4.18723	8.78827	5.64791	8.83907	6.24209	16.3595	15.0847	24.9098	52.6399	15.4403	45.714	65.0445	20.3158	27.8877	18.6744	129.46	260.613	82.2057	125.805	333.184	13.6748	227.876	114.688	123.949	47.5917	103.628	106.063	298.838	105.594	238.078	166.496	119.567	158.528	180.367	261.856	198.188	153.176	175.784	198.188
ENSG00000148110.15|MFSD14B	0.697547	3e-05	149.159	296.292	204.163	158.439	153.603	112.63	131.572	150.881	142.213	159.385	141.625	175.846	127.586	177.975	176.174	233.687	163.479	198.618	152.68	267.77	475.528	273.05	168.747	217.807	117.663	358.295	421.483	269.299	260.17	307.18	297.22	500.086	203.825	350.382	254.908	277.004	359.392	192.24	271.611	208.555	305.544	272.766	208.555
ENSG00000184678.10|HIST2H2BE	0.872249	3.02e-05	107.258	311.632	227.169	104.41	82.0356	60.6013	115.021	112.03	114.583	79.2127	121.237	242.182	90.1382	106.283	164.277	155.988	120.802	204.172	79.8848	234.119	454.553	154.92	183.179	173.992	153.039	184.707	180.007	238.933	305.759	211.541	94.9245	300.9	261.015	567.41	188.957	311.302	241.447	386.106	323.87	207.764	219.705	325.73	207.764
ENSG00000103671.9|TRIP4	0.674863	3.02e-05	38.0014	66.5179	47.3341	31.1793	28.4134	25.3404	38.6513	32.684	25.0167	42.3575	42.3372	40.5875	46.3394	34.3283	37.3616	33.5009	40.9491	49.2066	38.9914	57.6292	73.8291	61.5395	53.9102	81.4288	40.3109	49.0461	84.0747	63.0108	54.4972	49.7686	61.2387	74.8739	39.2561	57.8257	56.7144	83.006	71.155	93.8972	95.5078	36.3483	62.2941	71.0517	36.3483
ENSG00000105053.11|VRK3	0.643154	3.04e-05	50.4928	48.7798	35.0481	46.2898	46.7859	30.9476	43.8081	51.5441	45.9689	37.7045	45.8727	48.4096	48.321	41.1116	50.9291	51.2527	53.9639	49.8635	41.9741	60.5793	88.6932	66.3871	74.0266	93.7404	46.6727	75.6938	83.0693	59.4354	56.9486	56.3722	88.025	77.8629	59.6678	69.3586	73.0061	95.5502	89.5434	63.2667	75.545	68.0334	72.2439	75.134	68.0334
ENSG00000104341.16|LAPTM4B	1.35454	3.05e-05	99.5098	446.508	249.757	167.285	64.133	106.43	86.2902	188.447	86.9537	150.892	211.008	201.662	130.482	202.822	236.189	319.487	282.905	292.075	140.447	318.779	1728.23	779.653	233.226	354.412	350.788	396.38	455.494	640.835	226.599	345.803	371.942	465.145	225.95	749.759	336.196	483.348	804.596	301.75	519.219	649.565	529.042	488.688	649.565
ENSG00000176208.9|ATAD5	0.962208	3.05e-05	19.8176	35.7719	25.7901	40.6141	14.2708	18.3314	17.484	24.6672	23.4199	24.2254	13.6115	17.4906	25.2529	25.6338	24.9757	46.3823	21.9383	24.7227	24.8992	20.3417	55.8939	31.8924	48.8922	28.0633	24.6146	55.8371	52.2477	32.3863	29.3861	38.2687	36.617	44.6254	44.5412	66.5762	37.1847	49.6607	56.0788	87.3916	63.7427	77.9844	39.8937	57.8823	77.9844
ENSG00000196262.14|PPIA	0.626168	3.05e-05	826.806	1282.33	930.081	846.816	721.315	834.562	553.249	681.79	740.244	835.814	794.272	1004.35	561.204	967.302	632.54	930.514	786.604	897.961	787.349	801.252	2123.11	1605.18	1040.68	873.221	703.36	1066.74	1567.99	1207.47	990.038	1039.15	996.82	1241.65	1550.12	1262.93	1114.69	1315.39	1591.68	1710.37	1359.14	1322.74	1204.62	1414.9	1322.74
ENSG00000159259.8|CHAF1B	0.979314	3.07e-05	14.7051	28.4138	16.2885	15.8845	12.8608	16.0669	11.5905	18.9115	13.8874	13.9961	8.39673	20.0755	7.01188	15.9649	20.5346	11.607	19.1872	16.4818	11.6282	17.6661	91.7643	22.7584	23.4025	15.978	20.4527	29.9042	25.4478	13.1618	14.0204	18.1035	25.1629	26.5421	34.9915	42.8249	24.9148	41.245	44.3148	57.1406	39.9522	50.8377	27.2249	40.7691	50.8377
ENSG00000123353.10|ORMDL2	0.777797	3.07e-05	47.6993	133.299	50.6406	45.6264	32.857	31.3251	45.2324	14.4406	29.6136	40.4003	37.4759	47.8725	35.0594	46.6206	35.08	52.4362	38.6565	58.403	49.8848	70.2527	105.431	68.3262	72.0727	79.1656	32.1655	46.3853	102.103	71.0426	48.6978	67.6788	81.351	100.31	67.067	68.0279	74.2331	110.714	89.4672	71.5071	116.826	70.6565	72.8941	85.4061	70.6565
ENSG00000211450.10|SELENOH	0.618067	3.07e-05	89.9699	167.789	80.12	69.5821	73.2338	59.6847	45.0359	49.8996	42.0978	59.9727	67.439	94.2678	56.2474	76.1894	55.9813	88.4405	79.6409	71.0032	59.6542	75.2267	172.995	96.0343	96.319	76.1782	68.5524	97.4568	108.309	93.739	96.7976	110.618	101.193	119.26	91.8891	137.427	89.6728	112.739	142.881	112.926	115.072	149.682	103.121	114.658	149.682
ENSG00000126602.11|TRAP1	0.581035	3.07e-05	160.597	190.192	157.734	119.742	115.363	92.789	83.2452	131.199	110.325	103.697	106.83	152.782	89.376	154.927	143.213	137.645	129.372	124.569	111.7	138.104	359.472	173.494	197.789	139.456	113.085	176.963	204.276	129.597	168.634	189.314	158.012	196.974	203.497	210.374	213.088	215.99	259.874	237.996	175.439	137.857	183.922	216.608	137.857
ENSG00000176393.11|RNPEP	0.962246	3.09e-05	83.0127	323.983	89.1343	67.076	69.8584	58.6064	67.4802	74.0529	61.7434	80.8006	56.9799	89.6685	73.8787	70.8678	92.854	101.413	93.2906	85.395	74.222	114.195	260.029	144.715	202.274	140.09	73.1304	177.4	180.076	127.783	101.491	134.842	119.05	197.362	147.584	201.543	115.712	280.656	241.6	349.892	185.008	109.919	154.854	217.428	109.919
ENSG00000228716.7|DHFR	1.17409	3.11e-05	29.2521	186.382	61.3255	48.5748	28.4134	38.3341	29.4182	36.4355	40.1623	68.0601	28.7257	66.4709	15.4973	59.7373	34.754	57.8983	40.1732	71.1824	19.0634	56.4286	248.175	96.4935	63.7686	63.0519	30.144	124.104	102.693	47.9318	64.2129	73.0906	83.9665	123.863	159.685	118.756	97.7505	138.185	144.214	211.811	111.749	89.3094	93.4579	140.307	89.3094
ENSG00000167112.10|TRUB2	0.636182	3.13e-05	69.2563	97.9867	82.9739	49.0171	62.6376	44.9118	39.0442	55.6039	53.5174	53.4732	65.3177	51.8674	34.2972	61.9484	54.3108	81.1577	69.3772	64.0164	37.1758	81.9158	128.402	73.0207	102.181	73.6435	53.8074	86.059	121.796	51.8699	90.191	115.096	87.1682	113.701	71.6961	103.675	89.8091	103.212	119.125	113.251	89.1282	79.5666	91.4113	98.5566	79.5666
ENSG00000186283.14|TOR3A	1.02582	3.14e-05	78.638	269.488	80.5028	63.0219	44.0941	52.6218	40.9105	59.8179	41.7591	60.7113	40.6284	102.426	69.7631	59.6249	37.6876	86.6198	59.9247	121.285	81.6571	199.335	196.151	128.998	138.062	108.677	53.9263	88.1638	124.292	196.339	92.1042	135.003	108.002	301.857	109.676	184.929	74.4035	357.311	141.13	203.462	273.605	188.903	139.298	192.074	188.903
ENSG00000162736.17|NCSTN	0.823721	3.15e-05	193.064	320.6	217.737	147.457	105.963	132.04	129.804	131.969	123.439	140.847	121.591	211.968	179.26	168.156	148.469	227.36	134.31	245.615	132.968	370.782	372.923	241.106	344.821	267.506	106.128	224.699	278.539	302.618	234.79	241.949	226.872	464.756	202.294	545.675	239.911	560.162	308.3	468.944	396.146	364.191	275.559	388.776	364.191
ENSG00000063601.17|MTMR1	0.528361	3.15e-05	64.9871	103.472	77.0224	71.6828	63.2785	61.7875	49.7507	65.0083	61.1628	63.961	52.3544	67.1087	69.7123	55.6149	67.2672	56.8058	51.3539	78.8261	67.1326	78.9657	133.838	98.2795	95.0756	102.793	71.4657	107.504	82.3759	73.0635	65.7375	107.075	79.8178	91.9708	91.561	101.054	111.111	85.3878	118.477	91.6202	109.995	96.7623	92.4164	101.315	96.7623
ENSG00000119408.16|NEK6	1.12375	3.16e-05	129.974	195.776	105.458	110.381	76.8229	92.4116	62.6672	84.2795	63.8241	137.302	102.411	76.4415	118.135	76.0395	135.227	129.452	123.235	116.746	101.844	123.491	368.715	265.14	390.827	221.655	56.7207	157.543	290.119	207.739	135.989	154.524	227.864	255.498	181.409	242.876	215.303	391.49	224.315	548.583	324.854	148.183	227.694	304.119	148.183
ENSG00000100105.18|PATZ1	0.731394	3.17e-05	71.101	111.192	159.718	83.7713	101.647	46.4754	97.586	97.4867	99.7766	95.9415	121.031	117.13	84.9047	119.325	136.286	169.598	92.7263	111.312	69.0346	168.325	344.177	158.135	144.501	116.417	109.398	135.661	206.46	167.424	177.692	218.015	137.629	258.547	92.8732	244.57	158.589	241.357	238.097	165.675	220.814	98.1779	181.171	194.568	98.1779
ENSG00000137804.14|NUSAP1	2.16803	3.17e-05	13.7037	128.437	18.7944	37.5552	3.37542	11.4301	4.17454	7.55432	22.6457	26.7735	4.77288	28.9048	11.3816	13.8663	3.99285	38.5078	27.0878	24.663	14.5677	27.5111	224.958	67.5608	80.1992	21.2738	7.66978	125.494	89.4139	28.3445	24.9019	63.5234	34.1368	92.0904	93.2013	85.0046	70.2795	146.6	121.523	211.973	204.014	104.132	71.6305	133.228	104.132
ENSG00000112378.12|PERP	1.40153	3.17e-05	219.364	1185.53	290.687	183.058	181.76	69.0122	140.166	115.165	96.0991	139.222	161.895	278.506	132.209	178.575	202.005	409.931	180.938	215.697	133.617	492.181	1090.36	758.63	433.147	999.234	102.858	533.51	766.138	368.841	500.101	612.846	576.221	1100.45	294.329	410.143	153.715	744.752	612.908	874.241	605.051	438.636	653.528	527.877	438.636
ENSG00000116898.12|MRPS15	0.834703	3.17e-05	44.6951	98.1838	56.5225	59.705	50.7595	39.5742	35.9993	35.3563	39.5332	41.3235	37.2402	58.1788	29.3686	45.5712	39.9692	52.7548	59.0429	43.8918	44.7407	54.1303	106.782	65.2135	115.725	74.5488	39.2407	70.809	109.453	54.3572	51.7171	70.127	83.9214	79.5367	75.341	76.5768	66.2917	94.5181	101.878	114.769	130.675	193.608	76.7859	94.2929	193.608
ENSG00000127616.18|SMARCA4	0.897042	3.18e-05	189.058	279.901	223.306	293.292	138.862	164.443	128.576	190.143	134.181	197.422	135.114	183.903	221.789	194.465	215.288	246.659	172.649	172.163	151.383	220.843	520.612	446.901	438.342	325.262	157.141	326.722	497.722	346.3	256.911	296.614	320.263	373.622	193.802	402.643	278.459	259.022	484.989	532.373	409.623	452.46	358.868	365.844	452.46
ENSG00000165609.13|NUDT5	1.00743	3.19e-05	57.7663	92.5338	47.0905	50.823	36.2324	35.1531	24.1632	36.898	20.9521	42.7268	47.3458	49.4503	40.801	50.7055	43.7991	52.0265	60.0305	32.7845	39.294	64.6613	126.775	112.72	112.217	54.9045	46.7916	100.832	82.7226	84.2563	68.0393	69.0962	95.9166	81.3002	85.6927	73.1895	97.0688	69.9458	83.3378	201.456	90.1117	139.939	86.2976	100.115	139.939
ENSG00000117448.13|AKR1A1	0.709072	3.21e-05	137.564	314.983	155.611	134.742	101.476	94.2987	73.521	104.938	103.938	119.871	103.736	150.432	115.747	119.999	104.466	138.51	112.09	135.856	103.141	154.604	240.344	231.819	216.351	124.927	97.1505	228.988	238.46	165.922	179.485	199.074	216.726	187.738	193.656	207.955	187.082	307.65	225.724	208.721	213.796	253.481	193.915	220.655	253.481
ENSG00000108179.14|PPIF	1.10069	3.23e-05	59.3475	158.888	48.239	61.4003	21.4489	37.4175	26.6679	26.7742	21.7263	42.7268	26.8106	43.0382	57.4161	43.8848	36.0986	46.2458	29.2393	61.5083	52.0029	48.7447	156.964	135.734	92.1447	59.4308	35.8518	90.8643	86.7097	63.1663	46.9938	71.5444	73.3692	66.8933	97.9032	100.328	109.202	121.194	149.467	170.5	87.5599	146.351	81.6388	119.451	146.351
ENSG00000165480.16|SKA3	1.91442	3.25e-05	3.95298	15.8986	4.629	8.36607	4.40087	4.31326	0.491122	4.26537	2.9033	7.3858	7.15932	5.06924	1.82918	2.99811	3.30021	11.5614	9.06453	6.74799	5.01441	4.35649	46.9263	21.6358	16.6971	7.74003	2.31877	37.6483	31.2723	10.26	9.77542	18.0069	11.3188	13.2711	28.0661	8.22626	14.2808	17.5857	25.7361	37.2986	58.6656	21.1511	18.9059	27.1227	21.1511
ENSG00000141736.13|ERBB2	0.94099	3.27e-05	323.618	428.737	233.886	181.805	252.516	181.588	159.369	132.74	164.085	189.815	183.432	225.632	225.904	194.915	225.474	319.669	211.976	207.516	188.602	365.808	597.021	468.282	391.848	672.342	170.935	513.018	404.842	358.84	369.045	473.043	304.029	714.067	191.979	517.972	397.58	606.527	474.214	309.449	346.917	720.43	453.109	406.377	720.43
ENSG00000042753.11|AP2S1	0.820786	3.32e-05	44.3788	64.2842	47.1949	42.9729	47.1705	32.5112	20.2342	38.6452	35.2751	50.445	37.6233	49.4167	28.7589	37.3265	38.5024	49.4775	40.3848	42.8169	36.9597	42.5701	133.838	78.94	96.2302	35.7128	32.3439	78.4737	129.77	59.2799	49.0266	58.7237	64.0797	66.983	57.1892	53.0271	78.3231	85.9833	108.884	70.2602	74.1893	109.669	73.6168	75.408	109.669
ENSG00000102225.16|CDK16	0.760373	3.32e-05	90.1281	212.233	89.9697	112.96	91.3073	82.3833	79.5127	81.0933	83.373	76.7384	60.5154	87.2514	78.096	90.4304	84.6646	93.3109	108.563	96.4426	112.695	103.252	290.372	131.55	173.365	168.199	73.6061	181.133	198.208	144.003	129.293	129.076	130.91	160.628	99.179	171.38	127.437	214.68	155.368	136.292	155.928	365.274	159.195	151.466	365.274
ENSG00000111679.17|PTPN6	1.35668	3.35e-05	49.913	118.615	36.5795	18.3169	16.2362	18.3314	14.3408	23.331	16.0165	36.2643	18.7085	39.2782	59.7534	20.537	36.832	44.0609	47.0862	35.2926	27.0605	50.9401	89.6452	78.3276	66.6994	84.3709	18.8474	86.2576	77.4528	79.7999	58.234	58.8526	72.332	72.6322	152.905	103.352	113.463	103.966	92.7033	95.0898	74.6678	112.043	70.2876	105.164	112.043
ENSG00000104490.18|NCALD	0.960322	3.35e-05	43.3247	104.983	86.9069	100.835	51.4431	33.0504	40.9596	11.3572	29.1781	47.4537	64.8463	72.5472	59.9058	50.0684	63.1114	79.1094	68.4601	108.684	41.2392	107.506	264.851	113.843	23.4025	76.3593	22.8904	159.052	139.616	110.994	90.6693	85.9434	137.765	145.802	42.9739	222.673	100.034	162.916	145.584	299.961	62.8921	291.245	114.266	148.148	291.245
ENSG00000179115.11|FARSA	0.727603	3.35e-05	43.5355	99.3335	52.1023	48.3905	35.8478	26.1491	24.9981	41.1633	37.8396	47.343	41.689	54.8553	36.0248	56.7017	50.6032	48.7948	70.1884	51.237	37.6513	48.1272	93.8833	56.5388	80.066	58.0276	33.4141	58.6965	90.8007	55.7563	84.2719	79.2432	86.4467	70.4203	66.4109	99.9248	69.0525	86.2214	109.188	106.963	74.5349	97.7616	70.6304	87.4707	97.7616
ENSG00000163545.9|NUAK2	1.61481	3.38e-05	11.7008	24.6363	38.5286	11.8304	3.03361	7.00905	8.05441	15.0059	11.5164	25.7395	7.9548	30.449	24.6432	12.4796	65.5967	22.8043	26.6293	36.3675	10.634	38.5224	173.578	20.156	38.5898	66.2203	17.5989	82.2068	33.6992	58.399	43.9446	46.3218	34.5426	55.7145	29.9979	282.717	70.3817	44.6589	67.3098	42.1236	52.1797	57.5411	55.9143	84.1955	57.5411
ENSG00000177971.8|IMP3	0.672389	3.38e-05	51.0726	111.783	72.2542	48.3905	47.555	24.3699	34.8206	41.0606	26.0329	42.0621	63.4027	40.9904	35.8723	46.4707	58.7926	74.2391	50.2605	54.9991	39.2075	67.4742	126.13	74.6536	66.1666	67.3971	39.4191	60.7218	90.662	65.8608	74.6161	87.0387	73.3241	74.6049	84.2347	101.417	66.6666	86.8169	119.81	88.6385	84.6093	59.3731	75.0496	90.3133	59.3731
ENSG00000134243.12|SORT1	0.971352	3.41e-05	196.648	1010.32	243.458	172.407	402.359	154.199	333.128	182.845	255.151	240.962	202.612	357.096	225.599	243.184	192.064	234.734	218.677	341.58	295.461	430.264	801.402	777.969	657.447	558.957	210.414	527.037	834.229	419.571	253.294	338.298	535.636	746.856	259.848	517.73	541.786	573.897	668.377	686.067	962.388	411.989	555.093	601.442	411.989
ENSG00000127191.18|TRAF2	0.790085	3.41e-05	19.1324	45.8892	33.2383	22.6658	23.0298	14.2338	24.6543	15.417	15.7746	23.376	20.5646	26.0176	25.7102	20.1248	25.3423	26.0815	25.2537	27.2906	16.902	27.5111	50.4888	40.7712	38.3233	25.7096	17.0638	46.3853	46.4925	34.5109	34.8866	33.9844	35.7151	39.6338	41.0056	54.4385	50.3408	43.9047	46.8275	55.3516	51.6481	36.0152	36.9971	49.0738	36.0152
ENSG00000175130.7|MARCKSL1	1.18433	3.43e-05	149.897	336.104	305.41	314.667	82.0783	135.922	94.8848	169.381	112.841	192.843	186.113	231.876	157.869	264.808	185.952	322.309	269.432	267.292	154.669	279.227	812.304	582.992	593.412	157.516	94.7128	407.38	616.017	485.899	378.611	549.935	417.668	576.424	162.309	509.625	388.957	678.498	549.253	558.504	520.388	878.022	472.739	481.076	878.022
ENSG00000004864.13|SLC25A13	0.958062	3.47e-05	76.7406	188.353	109.739	90.5526	43.5814	39.4124	48.6702	70.0959	43.0172	64.7365	78.0749	77.9186	81.0939	89.7559	97.8247	124.581	61.6529	93.815	48.5447	130.935	150.606	180.944	146.765	145.069	60.288	137.726	158.65	170.585	153.627	199.558	128.52	175.632	112.556	133.717	126.448	155.413	182.094	192.511	141.175	200.728	150.664	149.131	200.728
ENSG00000184216.14|IRAK1	1.02178	3.49e-05	77.8474	264.199	81.9646	84.8769	74.4729	70.0905	42.2856	49.7969	59.3724	38.9231	57.8049	69.5594	97.3533	84.5092	73.3787	79.0184	85.1078	32.4262	86.6283	98.0725	202.201	192.426	296.639	132.033	60.942	128.354	201.121	140.738	93.7783	115.805	143.492	139.705	125.86	170.937	105.76	129.253	226.105	156.784	180.782	168.168	153.936	156.497	168.168
ENSG00000213281.5|NRAS	0.766533	3.49e-05	142.518	281.74	180.601	232.407	134.632	102.17	107.458	125.391	131.568	178.81	118.526	178.498	96.1846	173.253	94.1985	188.852	145.879	165.893	156.398	170.829	447.305	229.982	235.224	214.367	91.859	282.839	177.025	181.363	180.621	244.494	216.59	255.109	243.555	317.679	212.952	284.348	319.684	339.591	362.759	616.672	229.732	297.224	616.672
ENSG00000146701.12|MDH2	0.62407	3.49e-05	174.933	308.512	157.699	156.891	159.756	128.913	119.195	137.828	135.874	150.116	144.394	173.798	112.393	186.108	145.739	155.26	138.825	191.691	143.386	184.482	355.479	285.704	277.011	243.155	119.803	253.928	254.859	254.582	182.684	264.337	188.857	237.773	254.016	248.925	176.414	241.039	317.361	322.297	241.813	223.461	243.181	257.409	223.461
ENSG00000158435.8|CNOT11	1.10581	3.52e-05	81.1152	247.775	133.336	89.4838	52.5113	42.3778	71.2127	84.0226	64.2112	80.9853	73.7145	110.953	83.736	91.8545	91.0613	138.646	90.2573	96.562	80.4035	183.796	275.815	177.934	210.623	229.938	54.5208	213.182	227.123	142.344	149.142	210.381	214.877	347.887	117.586	165.332	127.846	393.911	244.417	318.231	287.693	155.677	204.481	236.431	155.677
ENSG00000023330.15|ALAS1	0.772431	3.56e-05	101.934	159.774	87.2549	68.4028	54.9468	97.2101	65.5157	67.6292	57.7756	68.9464	53.0615	69.9623	53.148	69.6685	63.6818	73.3742	75.3026	72.317	99.9424	103.184	181.563	153.951	132.555	115.014	65.2823	180.974	165.549	97.0035	75.214	99.7627	138.621	127.33	138.508	115.45	136.401	153.031	141.092	134.449	164.779	134.152	127.735	140.53	134.152
ENSG00000178814.17|OPLAH	1.17205	3.6e-05	16.7079	78.9346	13.1561	18.28	7.34902	6.46989	7.90707	8.78768	8.22601	13.3314	7.54233	15.6777	17.6821	19.0005	18.5382	12.3352	13.2617	9.73383	10.5043	24.7668	75.3339	25.1057	34.5487	37.5686	9.57236	31.4928	26.2452	29.8991	29.0572	30.4088	22.5925	30.637	24.895	28.429	18.3708	52.638	36.396	22.2816	43.2217	47.9648	31.8718	32.3189	47.9648
ENSG00000169710.9|FASN	1.31843	3.62e-05	170.822	282.989	154.845	307.628	120.319	111.12	78.6287	127.344	91.7926	137.191	94.1318	106.622	180.022	158.188	179.311	122.533	141.999	125.405	135.778	128.362	380.017	352.959	852.882	571.857	106.366	335.022	313.729	362.001	197.571	179.07	306.103	318.416	286.711	319.292	207.464	515.106	454.684	862.639	363.158	588.693	356.333	429.865	588.693
ENSG00000180581.7|SRP9P1	0.926363	3.64e-05	13.8091	45.495	16.4973	12.3833	8.71628	9.38134	11.4923	11.6655	11.9035	13.1836	14.0829	17.6249	9.90809	13.2292	13.0786	19.8456	14.6373	19.3482	12.4928	27.4082	67.8097	23.5238	27.5324	20.8211	14.2694	21.485	34.3926	23.6291	18.7736	20.8094	17.7673	42.2641	20.3752	40.8893	14.9284	44.3016	30.9138	52.2615	53.3227	21.9006	27.7565	36.7132	21.9006
ENSG00000088305.18|DNMT3B	1.75046	3.64e-05	3.10968	15.7672	10.3369	22.0024	4.05905	3.61236	4.86211	6.83486	5.90337	4.43148	6.8647	7.95636	6.1989	4.23483	8.59684	13.0635	4.47936	6.38969	7.00289	14.8189	46.1585	15.8696	29.1755	6.69898	6.65903	25.1386	44.3429	9.27544	10.0744	27.0264	18.9849	33.895	11.8096	9.07308	22.7675	24.0563	34.226	108.914	99.0963	72.7383	22.7749	44.2776	72.7383
ENSG00000114346.13|ECT2	1.85469	3.67e-05	104.991	447.46	62.7177	86.3143	29.7379	37.4714	38.504	33.0951	47.3721	64.0718	18.0898	77.0794	60.2107	54.1159	56.5925	86.8019	51.7772	79.5427	62.6369	86.7868	391.104	364.593	427.196	123.524	22.1175	323.069	174.182	93.3244	85.1389	138.353	179.026	233.887	212.318	227.875	197.819	313.763	399.899	512.748	642.93	384.343	212.96	358.193	384.343
ENSG00000119139.20|TJP2	1.01605	3.67e-05	141.148	382.552	150.53	146.13	250.337	95.4309	129.411	91.2171	107.18	97.9726	63.7268	184.037	128.348	103.622	108.988	181.16	100.098	166.072	197.334	256.004	416.563	351.785	267.375	368.58	102.739	358.652	402.588	226.963	230.096	241.563	282.654	381.184	177.618	449.299	226.448	313.446	398.757	373.8	274.854	191.734	302.562	316.317	191.734
ENSG00000130770.18|ATP5IF1	0.928366	3.67e-05	96.2947	261.999	103.961	64.017	52.4686	52.2444	55.2513	75.4404	59.6144	67.3954	83.3781	105.246	74.3869	76.7891	90.9798	95.8599	63.4517	87.3059	71.758	108.02	236.136	142.929	166.66	170.371	60.8826	228.193	200.254	138.354	141.071	151.174	163.604	144.786	124.475	131.056	117.757	228.058	183.237	220.864	189.899	86.2284	162.035	170.764	86.2284
ENSG00000275126.1|HIST1H4L	2.34667	3.68e-05	8.90739	3.35053	8.4575	17.6535	2.30725	2.15663	1.17869	2.0556	1.88714	6.46257	2.38644	4.96853	6.50377	3.78511	5.54109	11.2883	8.67656	5.43422	6.52738	10.531	55.7403	24.6464	0.799328	1.76527	0.891835	42.5728	19.6926	28.7072	14.0503	35.4662	20.7887	58.7334	63.9688	49.8011	30.8453	28.7802	44.7717	56.7612	106.273	66.9092	25.3212	54.4574	66.9092
ENSG00000006432.15|MAP3K9	1.91678	3.68e-05	23.1381	54.364	16.0101	40.5773	3.84542	7.92562	10.51	10.3808	8.22601	13.4791	17.2943	11.1792	39.1242	10.1936	27.0128	19.2994	13.3323	16.8401	14.2219	40.8207	93.2691	102.209	167.681	108.27	13.437	61.119	64.6942	68.0372	22.899	32.3737	89.4681	61.1844	35.0644	38.2682	53.5787	75.3842	81.0154	85.8736	91.5205	113.375	73.7201	65.815	113.375
ENSG00000119431.9|HDHD3	0.920176	3.68e-05	32.6253	102.717	32.6118	19.4594	29.7379	15.7973	22.9845	17.524	21.6779	18.7969	31.3183	21.1498	32.1124	25.2591	22.857	29.5409	34.3182	38.0396	16.9453	50.2197	118.698	45.0065	63.813	50.5139	24.7335	63.8195	41.7427	44.719	36.5906	39.7827	55.3764	61.9615	46.2179	52.9464	32.8562	78.0836	73.8961	82.5124	60.9251	41.6777	53.8964	61.0625	41.6777
ENSG00000117305.15|HMGCL	0.679237	3.68e-05	65.6195	175.115	69.783	42.3832	70.2857	42.7552	52.1572	43.3217	56.7595	55.7628	51.441	81.0072	48.9307	54.3782	51.5403	91.9909	50.19	71.3615	42.1902	93.7161	170.569	109.199	92.2335	104.196	58.6827	87.0916	143.464	81.8726	91.2971	107.912	94.5638	108.888	81.2823	88.8355	91.9563	95.5105	124.34	92.4876	90.2978	93.8894	104.164	94.9586	93.8894
ENSG00000169627.8|BOLA2B	1.17116	3.71e-05	17.9202	49.5682	7.27414	15.7002	9.57082	6.1464	5.84436	5.80706	10.1132	13.2206	5.98083	8.7285	12.6011	12.9668	9.1265	12.6083	8.18277	10.8684	9.16427	10.1194	38.4501	26.5344	28.4649	13.4432	6.8374	21.2864	29.2615	20.2091	19.7302	31.6651	22.4121	22.238	36.8868	24.0739	10.668	22.389	37.5382	25.1549	23.6842	44.8004	23.3777	25.7707	44.8004
ENSG00000143493.13|INTS7	0.829107	3.71e-05	53.3916	173.538	58.1583	57.0883	49.7341	63.2432	48.4247	43.0134	43.6946	55.4673	43.1621	61.4688	47.1015	51.0428	52.9663	60.4928	50.4369	80.7371	69.2075	73.9918	200.02	96.4935	132.289	101.933	33.1763	97.0199	80.2957	73.6854	66.2756	79.1466	71.5654	118.633	64.2604	203.156	89.3319	226.153	101.764	180.584	175.359	108.337	95.8777	148.658	108.337
ENSG00000178952.11|TUFM	0.517389	3.71e-05	222.105	332.688	255.256	196.179	211.028	165.414	146.698	183	197.182	173.566	219.022	261.15	166.303	256.413	177.315	249.527	217.972	211.278	201.917	226.229	381.737	280.245	273.459	267.869	186.75	308.812	371.524	233.337	263.04	349.959	244.278	315.038	306.576	333.042	286.503	333.215	405.077	349.458	360.394	255.188	289.671	339.181	255.188
ENSG00000187605.15|TET3	1.14005	3.76e-05	63.4586	172.191	97.7311	151.437	46.6577	44.4266	70.5252	66.7041	73.1631	89.0358	21.5074	86.4793	103.705	98.9001	110.74	127.677	79.0766	88.0225	59.9568	121.742	277.78	197.937	206.36	173.585	55.6505	236.295	204.9	167.424	157.064	161.772	152.105	269.307	118.935	164.807	155.521	156.445	207.412	220.431	224.748	275.714	188.348	178.328	275.714
ENSG00000176340.4|COX8A	0.654933	3.76e-05	145.312	263.608	118.196	91.216	119.678	94.9456	68.708	87.3115	85.6956	99.8929	79.2828	115.35	76.6225	112.167	82.5052	93.7661	123.235	99.4881	104.265	123.868	307.785	164.411	139.749	93.9215	82.5839	171.324	217.832	124.467	151.743	176.236	135.329	144.248	211.115	178.679	136.367	185.027	189.671	196.739	188.038	231.33	159.136	183.662	231.33
ENSG00000117394.22|SLC2A1	1.86963	3.82e-05	143.362	261.21	75.2822	119.963	56.3995	130.854	40.2229	57.8137	32.1782	46.2351	82.9951	182.996	45.2215	84.9214	108.214	61.3121	109.621	47.654	146.023	55.3995	970.435	492.214	382.656	452.543	71.5846	236.533	1375.77	148.303	137.035	266.753	161.575	95.6174	498.483	762.985	222.222	139.733	1117.81	164.916	191.255	386.258	399.252	442.486	386.258
ENSG00000179958.8|DCTPP1	0.989473	3.87e-05	17.8675	49.3711	41.2433	32.6535	26.3625	24.0464	16.1579	15.2628	14.5165	24.9271	20.4173	38.674	16.7675	30.3184	27.7055	37.9616	31.0381	36.0092	27.536	38.4538	109.607	54.2935	51.379	35.0791	13.6153	53.8911	84.9762	35.7545	35.0062	55.6957	51.7688	37.0932	56.8611	42.3813	42.5017	91.6599	72.7921	103.059	84.689	55.0013	51.5133	70.5635	55.0013
ENSG00000169692.13|AGPAT2	1.01499	3.87e-05	42.9031	91.3841	46.29	35.2702	27.6016	19.9488	18.1715	26.1575	19.694	29.9125	20.3879	34.6119	36.228	36.3895	32.228	48.9313	31.4261	26.7531	25.5908	46.6179	109.3	97.6671	58.3953	75.0466	25.8038	51.0715	91.1821	57.5699	62.4192	53.6019	68.048	71.4963	51.1386	79.7221	80.5044	79.9494	89.2769	40.2261	81.4992	47.2986	68.4668	71.7595	47.2986
ENSG00000197705.9|KLHL14	1.69863	3.95e-05	28.9886	8.47488	42.2527	10.7248	19.8253	10.0283	27.3064	26.62	16.5004	27.586	29.3738	37.0625	34.4496	27.7325	35.8541	47.9299	32.0962	44.5487	26.7579	92.584	195.107	49.8541	60.4824	76.8572	32.1655	174.501	79.637	76.0172	49.5348	94.4154	111.384	158.834	38.199	47.9462	210.191	135.803	186.168	193.432	219.458	23.0664	96.5658	147.314	23.0664
ENSG00000172172.7|MRPL13	0.738617	3.96e-05	39.4244	184.969	60.2814	40.6141	33.626	26.5266	39.4862	33.9688	28.6943	43.4285	32.1138	51.3303	28.8605	35.0029	27.1758	48.9313	44.5114	40.3088	35.7061	53.7873	176.004	46.8435	61.8591	56.1266	38.9434	64.8123	71.2468	64.0472	54.2282	79.3398	55.7823	53.6521	58.3191	86.2547	70.8248	96.4632	79.6829	67.3327	101.754	71.8223	68.5738	80.0903	71.8223
ENSG00000276043.5|UHRF1	2.64377	3.97e-05	7.53702	77.0951	5.08146	17.3218	0.982718	6.63164	0.88402	1.90143	4.9356	14.4023	3.65331	24.1041	9.24755	9.06928	13.486	22.8953	14.8136	9.01723	7.78098	13.0009	150.852	69.2957	53.8658	28.7422	1.01075	81.8097	94.2677	18.4991	18.654	37.6888	43.9223	74.7244	93.4929	76.7381	44.6148	90.8263	110.597	127.401	87.7459	61.9962	56.1111	90.2022	61.9962
ENSG00000138835.22|RGS3	0.665995	3.98e-05	110.631	134.153	102.708	57.4568	79.8992	62.2727	80.6914	55.09	79.6471	114.147	63.1375	126.463	70.6777	99.912	102.429	135.141	74.7736	115.552	75.4323	114.572	222.716	212.071	187.798	143.123	62.7852	127.718	98.6015	123.845	165.345	165.058	93.6619	145.324	161.981	128.031	155.658	159.025	151.637	146.375	225.731	92.2656	145.671	161.206	92.2656
ENSG00000140534.13|TICRR	1.60855	3.98e-05	6.5356	23.1581	8.4575	19.5331	6.8363	1.7253	3.68342	7.60571	6.67758	11.1526	7.10039	10.9778	6.24972	7.42032	13.2416	12.4718	5.04369	14.0932	7.08934	8.26705	41.1834	22.4012	37.1243	11.18	5.94556	46.6633	36.8889	9.89726	10.4929	19.0055	11.0933	27.5584	21.6874	27.7435	17.9959	43.9841	45.5331	93.3008	43.7002	47.0904	23.2862	41.9921	47.0904
ENSG00000137880.6|GCHFR	2.19002	4e-05	14.3362	23.3552	2.85397	2.80097	3.20451	1.0244	1.57159	2.51811	2.80652	2.73274	3.85955	4.49853	10.7211	1.72391	5.13366	4.14209	3.24489	5.85224	1.21038	6.44898	62.681	48.0171	10.3024	31.277	2.6755	21.8027	70.6228	10.5709	8.3405	5.41173	11.2737	12.5836	36.085	25.8079	33.3333	12.7824	24.2133	9.64994	13.849	12.4908	24.6299	22.2458	12.4908
ENSG00000196081.9|ZNF724	1.78919	4e-05	6.64101	24.0122	21.8224	12.2727	5.46904	3.72019	6.97394	6.88625	10.9358	13.9592	3.77116	9.29921	1.16865	10.0062	12.9156	23.2594	11.4629	18.0345	5.1441	11.3543	55.8632	34.2907	53.2441	15.3895	8.79944	35.5435	32.5551	25.4427	29.2067	29.4746	16.5047	32.9983	23.4734	39.8812	17.4165	51.0898	41.6879	65.11	53.3227	40.5119	30.776	41.7117	40.5119
ENSG00000141524.15|TMC6	1.39015	4e-05	38.4757	104.951	20.9523	29.7788	42.9405	12.6163	12.8674	17.7295	11.1293	31.0573	18.296	31.154	79.722	23.7225	30.5167	22.3491	29.7683	24.1853	25.3747	23.3604	88.1404	157.166	78.0232	101.209	20.75	61.9927	84.6641	95.5008	28.6686	34.8219	49.1984	37.153	86.531	115.006	108.725	84.8321	74.5433	67.2243	64.487	128.322	69.774	85.907	128.322
ENSG00000178741.12|COX5A	1.03547	4e-05	77.4785	188.024	84.4009	61.0686	37.7705	40.1133	42.0401	53.908	49.7915	72.5285	45.5486	78.7579	69.8139	57.114	47.5067	77.3798	56.9972	86.4699	51.0519	79.6861	256.375	147.113	160.62	133.165	37.576	147.257	152.201	115.554	70.8793	107.816	98.3517	185.586	133.587	137.669	89.775	186.376	182.665	139.924	177.14	107.046	134.375	149.591	107.046
ENSG00000164050.13|PLXNB1	0.935501	4e-05	114.9	206.748	158.743	185.085	156.039	83.839	140.363	135.001	107.132	129.842	146.663	188.099	232.967	174.04	225.514	237.146	224.532	170.133	118.876	284.716	407.411	557.785	298.194	443.717	118.257	250.711	408.551	415.167	228.183	300.061	309.936	387.67	140.002	404.861	397.341	293.796	479.43	220.756	390.776	235.702	343.804	332.423	235.702
ENSG00000237649.8|KIFC1	2.23473	4e-05	5.05982	64.5142	11.5203	25.3562	2.2218	6.30814	2.99585	9.96965	14.081	11.8542	0.942791	13.8313	7.36755	10.0811	11.4081	20.847	11.7098	12.8391	13.2709	15.9852	67.4105	50.2624	56.9743	16.9285	7.61032	71.8416	72.0096	30.5209	19.222	35.4984	18.8496	64.532	42.0627	64.6406	48.6367	80.2272	66.8149	137.701	96.3318	81.1904	42.6383	76.6307	81.1904
ENSG00000188157.15|AGRN	1.51009	4e-05	250.303	434.223	199.847	182.432	108.441	78.1778	71.9985	124.826	61.5499	240.186	111.249	163.592	288.808	209.905	263.894	294.953	213.598	130.899	100.418	215.938	800.603	1061.38	734.804	491.243	85.7945	412.384	533.398	445.947	391.675	522.586	470.294	658.89	310.841	1158.49	625.289	241.158	754.037	386.648	275.651	441.301	550.75	536.017	441.301
ENSG00000136943.11|CTSV	2.71144	4.01e-05	17.0769	12.5152	15.7664	50.8598	5.29813	1.61747	1.37514	3.34035	3.82267	9.0476	11.5492	34.1754	45.3231	33.5039	31.7798	24.1243	8.28858	59.9556	8.08358	111.931	248.206	131.09	81.3094	35.3507	5.11319	365.125	111.117	152.915	66.0962	77.3104	49.6494	672.58	16.6574	104.159	64.5876	180.74	328.211	77.2537	79.479	109.42	166.322	121.584	109.42
ENSG00000181284.2|TMEM102	1.55968	4.04e-05	10.3305	33.3411	9.39722	7.113	5.85358	3.34278	2.50472	3.13479	2.0807	5.24392	3.62385	5.27067	8.43458	5.88379	6.07075	13.9284	4.83207	5.85224	5.31701	14.7846	25.8893	23.9831	18.651	22.1338	2.85387	14.8925	27.1119	18.6545	10.5527	20.2618	20.8789	27.9768	20.7397	33.2276	20.2113	19.7293	33.16	14.2581	15.8958	11.1168	19.4867	22.4603	11.1168
ENSG00000132463.14|GRSF1	0.576039	4.05e-05	194.276	384.884	244.397	235.282	193.467	150.209	196.203	200.729	197.521	197.496	181.605	255.98	138.053	209.081	178.374	224.083	170.427	216.772	227.464	193.812	579.792	296.471	321.774	301.228	183.302	307.739	347.809	226.601	212.518	230.288	296.814	253.137	239.765	339.293	302.42	318.527	405.686	347.344	345.933	470.863	296.456	328.424	470.863
ENSG00000204580.13|DDR1	1.34026	4.06e-05	218.521	369.347	216.484	167.027	75.1138	83.5155	59.2294	79.603	86.3731	63.8133	92.9533	204.415	235.711	106.733	177.07	178.383	226.402	100.384	105.432	222.73	479.551	506.042	442.872	375.505	92.3346	487.085	489.714	468.177	227.137	268.332	369.777	537	145.251	438.693	255.351	392.522	476.765	239.622	381.818	318.475	395.294	332.86	318.475
ENSG00000132004.13|FBXW9	1.38045	4.06e-05	12.4387	26.8043	19.0381	15.1474	6.3663	4.25934	6.33548	10.5863	7.98407	10.1555	11.0189	13.7977	8.99349	16.3397	12.6304	21.6663	11.075	11.5851	7.08934	15.1963	64.5544	40.9753	23.6246	39.4244	7.43196	35.8612	40.5292	21.8154	31.8673	36.7547	40.6755	34.2238	18.4434	25.6466	24.8807	17.9826	95.4444	25.8055	19.378	26.3973	34.8115	32.5116	26.3973
ENSG00000170089.15|AC106795.1	0.830206	4.1e-05	19.6068	40.2721	55.722	22.4815	24.9952	5.66115	34.7224	40.2383	16.5972	9.19532	22.9511	18.7327	14.481	11.0555	48.9735	49.7962	11.1808	24.4242	19.2363	18.3522	65.9057	32.6578	26.9107	41.7328	42.5702	29.6262	30.4056	31.0391	21.6434	77.697	20.1123	40.5006	33.7886	80.3673	23.4151	29.7726	61.0661	75.6815	41.9724	36.1401	38.4001	49.4377	36.1401
ENSG00000140365.15|COMMD4	0.62856	4.17e-05	44.5897	60.6381	56.2441	39.0294	35.0788	34.1826	32.7579	32.5812	34.8396	37.4091	31.6424	31.2883	23.6778	38.9379	29.05	31.4526	38.586	35.1732	30.4323	47.5098	83.6259	44.7003	54.0434	59.0687	36.922	51.1906	54.0852	51.1963	42.5096	52.6677	47.0339	59.8991	57.335	77.4639	52.5903	77.0515	67.0052	49.6592	74.2425	57.2496	53.0786	65.0497	57.2496
ENSG00000178896.9|EXOSC4	0.800246	4.17e-05	12.2806	48.2871	17.7503	21.2653	15.3817	9.65092	5.30412	12.6933	7.8389	15.2886	16.4399	17.0206	7.72323	19.3753	13.812	17.0691	15.2721	15.7055	14.8703	10.531	61.299	26.5855	21.0934	14.5748	12.783	16.6002	37.0969	13.8873	30.522	28.0895	23.7199	30.5772	16.949	28.4693	18.6435	40.8083	33.0077	24.8838	29.3727	21.6924	26.4024	27.4478	21.6924
ENSG00000146731.11|CCT6A	0.637711	4.17e-05	248.564	522.552	365.621	392.21	225.384	256.855	242.369	271.133	278.62	274.345	291.322	349.476	220.214	307.606	229.752	330.548	259.062	308.258	313.012	283.995	739.734	461.546	366.27	324.086	222.364	535.019	457.055	453.046	315.205	454.102	374.287	412.569	417.091	422.725	365.405	555.12	660.953	563.871	626.874	750.949	426.274	516.006	750.949
ENSG00000169607.13|CKAP2L	2.47667	4.18e-05	3.2678	32.8484	8.4575	13.3415	1.02544	2.15663	0.540235	1.64448	5.41949	9.12146	0.913329	3.12212	2.99783	4.23483	6.03001	7.41935	5.1495	10.331	1.12392	3.01867	55.3411	22.7584	29.9304	14.8464	0.891835	40.3091	35.2594	9.11999	8.60955	15.5909	14.1147	22.9553	33.8615	34.4374	19.7682	18.2208	34.7209	73.3504	34.9017	37.3892	22.4773	35.6087	37.3892
ENSG00000184445.12|KNTC1	0.796747	4.21e-05	55.658	161.942	59.1329	81.6337	45.0341	65.4537	61.5867	62.9013	75.7277	66.6568	56.3318	75.7029	67.0701	64.3094	53.2923	78.8363	65.568	69.152	57.709	57.6635	240.037	93.4318	117.101	76.6309	62.9041	137.686	108.101	83.479	69.8031	93.3201	67.6422	112.834	122.215	168.356	117.212	108.571	113.985	226.719	176.289	197.189	105.248	147.621	197.189
ENSG00000247095.3|MIR210HG	1.99166	4.23e-05	4.00569	1.31393	2.43632	1.10565	1.23908	2.31838	3.14318	2.10699	1.69359	1.10787	1.14903	2.65212	1.4227	2.43596	1.38527	2.77657	1.65772	3.34414	0.56196	2.60704	13.5435	12.1956	19.5391	11.3158	0.891835	8.26039	13.0359	7.40999	5.67991	5.50837	5.59175	9.86363	4.11879	8.10528	6.6803	5.59725	12.1828	8.13197	6.48592	2.9978	9.40299	7.3289	2.9978
ENSG00000171960.11|PPIH	0.84285	4.23e-05	21.5569	47.0717	32.8555	50.307	17.3044	12.2389	17.5331	20.0935	22.307	21.5665	21.5663	27.9648	20.5275	22.2984	17.5196	35.5492	22.4321	34.0983	25.2882	26.0017	61.2683	30.5656	46.1834	22.9485	19.6204	29.2291	48.0179	33.8372	32.0168	48.2546	34.7681	37.153	43.9216	52.8658	30.9816	67.0479	60.7616	71.4529	48.6975	172.332	36.9886	53.6756	172.332
ENSG00000132182.12|NUP210	1.68894	4.24e-05	79.4813	203.496	93.7285	126.265	14.8262	14.6651	23.4265	51.4413	24.7748	78.9172	36.8572	114.041	93.2884	73.0039	104.344	130.635	93.0084	104.504	45.1297	104.453	392.547	222.787	297.128	120.763	55.4127	178.909	160.799	179.757	123.732	198.301	154.991	166.097	228.028	365.907	359.27	252.472	268.554	471.817	366.002	217.132	187.602	330.293	217.132
ENSG00000198618.5|PPIAP22	0.689575	4.35e-05	36.3148	76.1425	41.9394	37.1498	32.8997	30.6781	22.8372	31.6048	34.1137	40.9173	30.1693	47.7717	28.0475	38.9754	29.9463	42.1947	35.6938	42.9363	35.6628	36.6357	111.819	74.9598	41.7427	39.6054	28.7171	56.4328	72.7723	62.959	47.9803	44.0025	51.6335	52.2174	85.802	66.052	48.0913	60.101	69.0992	88.6385	60.2871	69.449	57.0701	68.2959	69.449
ENSG00000134755.16|DSC2	1.77655	4.36e-05	64.9871	581.613	40.3036	40.6141	14.0999	11.4301	28.2395	36.641	16.8391	48.377	34.7949	88.46	109.091	24.9218	59.9334	32.3174	54.2461	37.1438	65.9655	144.793	842.278	146.705	72.872	298.059	31.8682	166.28	188.119	157.061	47.7411	62.9758	184.212	139.555	124.475	222.069	136.401	404.51	116.46	278.927	710.739	114.791	194.811	284.797	114.791
ENSG00000025772.8|TOMM34	0.731235	4.36e-05	58.2406	99.859	78.8322	85.5034	44.8632	36.1775	46.1655	61.7193	53.6626	57.0553	52.7963	67.5787	52.3858	62.6979	44.451	69.4597	57.9495	70.2269	53.2565	66.7538	166.76	89.6558	78.0677	69.8866	49.1104	104.089	126.927	78.6081	61.7615	106.721	84.8684	117.885	57.1163	125.047	91.4451	132.706	149.505	112.33	110.686	162.756	94.5284	111.262	162.756
ENSG00000152894.14|PTPRK	0.587133	4.36e-05	271.702	567.226	275.06	211.51	315.324	207.63	268.3	235.931	275.039	247.793	262.066	296.635	222.907	234.227	220.299	312.25	315.495	289.149	276.96	302.347	835.092	497.061	322.351	467.163	232.709	491.057	494.151	306.452	290.423	344.321	349.034	371.56	421.173	421.273	337.116	452.623	420.839	327.068	674.854	529.028	416.781	436.421	529.028
ENSG00000117450.14|PRDX1	0.76057	4.48e-05	439.414	979.407	468.19	509.335	368.904	425.072	325.565	329.255	325.75	393.035	359.292	475.401	316.652	389.117	311.605	413.663	296.484	435.037	421.902	448.787	1242.17	568.704	617.703	523.878	327.957	742.006	806.875	508.491	468.832	476.554	647.11	610.798	617.527	686.005	590.048	722.323	757.312	1159.35	820.654	2246.52	628.423	764.745	2246.52
ENSG00000178127.13|NDUFV2	0.597803	4.48e-05	108.892	308.216	140.506	105.921	93.7	97.3718	87.6162	88.0824	99.3895	111.636	109.688	117.533	84.2949	129.518	85.1535	123.853	95.5479	108.864	106.34	123.628	294.026	165.33	158.356	151.949	98.9342	170.768	170.403	123.69	122.925	142.477	157.11	163.647	189.756	185.333	137.594	176.571	213.16	193.866	199.655	237.284	159.968	185.134	237.284
ENSG00000244038.9|DDOST	0.610951	4.49e-05	428.925	638.211	533.275	386.387	326.732	315.623	246.789	399.608	306.491	377.267	366.422	491.985	376.304	457.249	349.089	520.22	487.263	464.477	380.922	590.631	674.934	626.57	540.967	336.533	354.831	520.564	658.453	661.925	624.132	795.524	629.974	777.911	590.007	788.067	536.503	807.989	914.165	479.136	873.764	778.72	600.193	712.804	778.72
ENSG00000179967.11|PPP1R14BP3	1.22284	4.5e-05	7.16808	12.3181	4.14174	9.76656	6.40903	3.7741	4.07632	2.31255	3.77429	6.68415	2.03289	5.94209	12.0421	6.67079	7.53751	7.37384	4.47936	6.09111	6.13833	7.7868	25.6743	15.6655	13.4998	11.3158	3.80516	9.65036	19.5539	13.68	7.32409	9.79266	11.1384	15.4829	16.6939	23.8723	12.3722	9.68602	15.3427	18.9746	15.5502	24.8568	13.0486	16.0703	24.8568
ENSG00000139266.6|MARCH9	0.858361	4.5e-05	17.0242	17.5739	16.9846	15.8845	10.4681	9.65092	9.92067	8.73629	9.24216	18.206	16.381	18.867	11.5848	16.7894	20.5754	21.5753	15.8717	11.0476	11.9308	20.9592	36.6381	36.2297	25.4453	27.0222	9.63182	25.496	32.4858	23.4218	29.7747	31.0852	22.4572	24.6292	15.0172	38.8731	40.7975	30.3681	28.9341	22.3358	21.3716	23.3162	27.0264	28.2425	23.3162
ENSG00000106399.11|RPA3	0.722827	4.5e-05	22.9273	45.3307	22.1009	14.5946	18.4153	12.6163	19.3502	18.7573	17.5166	21.5296	23.5108	26.6219	14.5827	18.5883	20.0865	23.2594	19.1166	21.4383	13.5735	25.2471	62.4353	41.3835	25.5341	28.5612	17.7772	29.6659	38.7264	21.9709	26.1874	29.5068	29.4018	34.0146	33.2784	38.1876	32.379	34.1789	48.0839	37.9492	36.8953	43.9261	32.0971	37.2789	43.9261
ENSG00000101444.13|AHCY	0.620285	4.5e-05	305.118	436.85	279.898	259.238	148.219	198.033	121.013	199.187	176.472	185.605	248.867	254.604	183.681	232.728	208.972	248.571	261.849	234.567	188.386	263.276	593.489	317.393	333.586	297.471	188.593	275.055	484.167	273.859	293.801	391.577	317.648	442.249	352.867	259.813	309.134	323.132	485.75	356.722	399.389	394.877	350.741	355.258	394.877
ENSG00000128604.20|IRF5	1.44817	4.53e-05	10.1196	22.1398	7.03051	5.93364	10.4681	4.85242	2.75029	1.5417	3.96784	9.71232	3.06407	4.7671	19.6637	6.10865	7.00785	11.0608	5.7491	9.85326	3.24208	9.05602	24.3231	31.28	14.5655	25.9812	4.99427	20.651	6.44862	23.1627	8.25082	10.2436	27.0569	12.8227	28.467	19.3156	28.0845	38.1486	21.4721	18.812	10.6061	29.978	17.4817	23.558	29.978
ENSG00000174292.12|TNK1	1.20106	4.64e-05	17.4458	43.4255	12.8777	16.253	13.2453	3.7741	10.3136	9.76409	10.3551	11.0418	5.33266	12.9249	16.9708	9.18171	19.3531	13.8373	7.97114	14.5709	16.3833	17.1515	33.2292	36.74	31.1738	23.7633	13.7343	23.7883	37.3743	28.9145	23.7958	29.6035	21.4651	31.7131	25.7333	34.7196	22.2904	57.5207	39.6702	34.3711	33.7055	21.2344	27.9413	35.4301	21.2344
ENSG00000161013.17|MGAT4B	0.971419	4.64e-05	72.7876	213.613	74.3076	73.2307	70.713	42.0004	51.4696	51.6983	48.4367	77.6247	57.3924	55.2917	79.1631	80.3868	79.5717	82.9329	79.394	63.1803	61.9021	90.6974	186.508	235.238	203.518	143.621	56.4234	114.732	178.516	113.689	91.028	113.421	149.038	135.849	112.665	151.621	101.125	135.445	153.884	194.788	220.308	125.158	143.465	152.834	125.158
ENSG00000111775.3|COX6A1	0.632488	4.64e-05	196.964	375.818	154.984	137.027	168.472	165.144	111.632	123.85	130.6	144.06	131.991	197.264	125.909	152.866	105.851	143.107	164.96	162.848	161.628	199.198	487.137	249.781	217.728	198.57	114.809	288.518	333.248	181.001	170.457	217.758	193.592	284.969	255.584	270.7	176.414	310.667	306.854	261.362	264.726	281.585	244.797	263.758	281.585
ENSG00000130429.15|ARPC1B	1.00178	4.64e-05	127.233	431.989	94.007	93.9064	147.707	97.4258	58.7382	79.5002	64.9855	152.48	80.6675	127.503	115.95	92.679	65.0671	97.9537	115.511	112.506	82.1758	140.368	303.885	322.853	200.054	225.909	70.336	223.15	201.259	236.032	122.566	135.1	164.912	165.38	315.288	237.795	227.846	265.452	227.094	274.102	276.582	289.204	197.62	260.594	289.204
ENSG00000162522.11|KIAA1522	1.75489	4.72e-05	104.57	339.751	56.0701	97.4813	54.3058	23.3994	54.0235	34.0201	31.1137	74.7812	54.6524	63.953	95.1176	57.2639	113.103	91.8998	77.0662	60.1348	48.1557	171.618	384.562	373.829	562.904	481.466	40.1326	267.271	394.094	195.613	74.9748	152.269	247.751	300.422	114.524	175.776	221.063	348.022	294.937	287.167	235.114	450.086	289.608	239.515	450.086
ENSG00000145050.17|MANF	0.889191	4.72e-05	86.9657	141.741	95.1207	77.6533	57.5958	53.7001	38.3567	57.7109	55.3078	77.994	56.921	91.4814	75.5555	84.9589	55.6554	80.4294	72.7984	95.9051	67.0894	96.4603	141.946	127.927	159.777	96.411	51.0129	130.578	174.113	121.824	98.8005	110.103	221.235	166.516	145.032	158.033	79.8909	151.126	230.864	171.476	153.349	153.762	133.354	155.682	153.762
ENSG00000156709.14|AIFM1	1.20007	4.76e-05	74.7905	124.758	120.25	71.9408	35.4206	31.1094	48.2773	63.4152	41.8559	71.1622	69.3541	105.816	62.0907	77.3887	104.425	149.662	102.214	124.808	49.0202	161.122	399.242	263.609	115.592	189.246	49.7644	289.789	273.13	153.433	160.652	188.38	202.566	297.642	98.9238	227.391	188.582	208.21	249.937	150.55	102.313	96.679	215.254	175.13	96.679
ENSG00000141959.17|PFKL	0.777259	4.77e-05	299.636	380.942	213.769	226.732	212.523	173.339	110.306	164.602	142.31	192.178	214.367	215.896	233.78	239.062	242.341	266.414	228.659	195.811	186.614	242.9	656.938	484.815	370.622	243.336	161.125	311.353	737.57	260.801	332.783	379.659	247.119	352.759	285.144	310.864	247.512	520.346	460.471	434.898	503.243	465.117	378.24	394.64	465.117
ENSG00000010292.13|NCAPD2	0.896027	4.77e-05	97.9813	268.24	125.053	154.975	97.3318	62.9736	96.7511	105.247	112.89	122.937	99.6118	128.745	76.9782	116.964	100.31	159.857	147.925	119.971	111.873	147.915	336.469	222.991	263.689	110.08	77.9464	254.365	201.121	128.302	148.634	217.854	165.633	250.417	275.266	245.901	193.081	276.21	262.234	384.154	322.914	331.84	198.125	279.966	331.84
ENSG00000113504.21|SLC12A7	0.917892	4.79e-05	125.863	102.027	81.1293	157.186	86.4365	54.4549	63.1583	71.2778	48.2431	105.691	71.2986	85.7407	174.941	104.072	103.692	97.3619	98.6165	91.1875	89.1355	84.5914	223.269	233.35	157.201	180.284	60.8826	156.55	263.943	162.398	113.09	113.067	202.566	113.551	168.287	210.858	206.714	178.239	244.912	146.809	130.516	399.623	165.013	183.762	399.623
ENSG00000148229.13|POLE3	0.591321	4.79e-05	65.7777	136.649	103.3	70.0244	71.8666	52.4061	57.8542	68.5542	75.1954	75.2982	82.9067	91.7499	40.801	96.5016	70.7711	100.457	57.3146	84.7978	62.2479	85.0031	174.285	92.7685	109.33	64.0929	70.0388	99.1644	93.2276	71.8199	109.802	134.939	97.991	128.705	110.004	133.677	100.102	161.248	166.676	177.223	143.089	111.626	103.847	141.717	111.626
ENSG00000142657.21|PGD	1.15518	4.84e-05	136.246	198.108	165.565	135.479	51.3577	70.3601	48.3756	91.9366	74.9051	92.3225	89.8008	125.925	118.033	104.109	89.0241	127.54	150.923	137.05	65.49	139.716	330.112	363.675	219.06	182.819	55.2343	249.718	382.687	185.975	130.668	228.581	227.413	291.993	300.38	218.076	153.851	214.045	345.115	336.664	248.751	304.818	237.328	259.555	304.818
ENSG00000197136.4|PCNX3	0.753989	4.87e-05	79.7976	175.18	72.5326	105.995	89.0001	54.0236	64.2388	85.2045	72.0501	100.336	70.3558	66.2359	107.465	101.299	122.963	87.3481	77.6658	71.7795	88.2277	101.537	194.032	187.935	207.47	139.004	72.5953	150.554	129.388	137.266	95.7214	110.94	180.74	189.471	134.79	115.732	132.958	146.521	204.937	142.526	147.661	198.188	149.593	146.447	198.188
ENSG00000111247.14|RAD51AP1	1.77671	4.87e-05	2.26638	43.7869	8.17906	10.6879	3.5036	9.9205	2.11183	5.0876	6.77436	10.0078	2.47483	8.0235	2.3881	8.8819	9.00427	15.9311	13.8261	10.5699	3.32853	5.62571	34.2734	25.0546	23.7134	8.82635	4.51863	29.7056	27.1119	14.82	11.3598	21.6469	13.6637	27.7676	21.25	49.3979	23.381	30.5665	40.9646	37.5697	24.0564	52.4199	20.2052	32.4552	52.4199
ENSG00000143294.15|PRCC	0.569856	4.91e-05	48.5954	85.7342	77.8925	92.8007	57.0831	53.4305	59.3767	48.3579	53.9045	46.272	56.8032	52.3374	61.8874	54.6031	80.1421	61.4486	72.4104	77.4526	74.0058	83.3565	172.196	75.6232	117.101	80.7951	44.4134	69.1014	70.1721	89.4899	76.5592	77.7936	71.34	110.772	76.9448	154.121	84.6625	101.227	112.615	133.256	139.766	126.865	87.9464	114.656	126.865
ENSG00000169548.3|ZNF280A	6.1574	4.92e-05	0	2.20084	0	0	0	0	0	0	0	0	0	0	1.11784	0	0	0	0	0.537451	0	0	2.7947	0.816444	2.75324	0.633687	0	0.198567	0.58939	4.40454	0.657674	1.22408	1.53322	2.0325	0.546742	0	8.52079	5.08119	0	1.46375	2.92398	1.0409	1.46984	2.64806	1.0409
ENSG00000079616.12|KIF22	0.907147	4.92e-05	51.6523	164.702	56.5225	74.7787	42.7269	31.0555	28.9762	42.705	48.4367	44.721	38.7134	56.3995	36.3805	54.4157	40.8248	62.9962	53.6112	55.3574	35.5764	34.749	145.263	82.665	62.3031	46.0328	42.4513	99.7204	122.038	47.8799	76.9179	82.4967	49.5141	91.7915	86.6404	113.877	80.8452	152.475	138.16	163.236	119.963	180.701	79.0895	122.171	180.701
ENSG00000134058.12|CDK7	0.649348	4.92e-05	32.0982	80.3142	58.9588	38.0343	42.0432	34.7217	36.2939	30.4742	45.2914	37.4091	46.5503	37.029	26.3199	32.6419	35.7319	52.8003	53.9639	45.325	39.4237	60.099	104.018	61.1823	51.9563	53.1392	39.0029	65.8449	64.2088	62.1299	54.5869	62.8792	75.8945	64.4722	57.9911	86.1337	62.6107	79.5127	121.752	63.7547	82.1106	45.0919	63.2763	79.1236	45.0919
ENSG00000101447.15|FAM83D	2.6198	4.97e-05	5.42877	88.4935	9.11878	10.3931	4.87086	0.700905	0	2.41533	6.72597	7.57044	1.64988	6.07638	1.57513	4.04745	6.19298	6.96418	4.79679	9.85326	5.79251	4.15067	90.4437	30.8718	36.325	5.83897	1.18911	37.9263	38.657	8.96453	8.16113	15.9453	17.6321	33.8651	42.8646	34.518	25.5624	70.1045	40.4316	103.818	65.6832	74.5286	27.1517	54.7118	74.5286
ENSG00000204634.12|TBC1D8	1.06006	4.99e-05	77.7947	110.371	80.6769	64.3856	79.0447	54.2392	110.552	89.881	82.4052	52.6977	85.5288	67.6459	109.192	62.4731	85.9277	75.7411	81.8277	75.3028	82.4784	142.358	164.058	244.678	208.935	490.428	89.6591	202.459	229.307	82.0799	112.133	80.4673	262.046	176.947	92.29	132.709	110.907	236.077	289.493	181.722	222.302	154.845	195.267	180.786	154.845
ENSG00000105397.13|TYK2	0.564968	5.06e-05	112.054	119.108	88.299	80.4543	101.263	79.7414	66.7926	84.742	76.5019	84.1612	79.2534	81.2086	123.216	85.521	101.818	103.689	113.536	74.2279	82.6946	82.1216	130.061	159.207	138.195	122.935	87.162	117.75	158.442	130.012	121.102	130.333	149.083	86.5608	132.858	137.951	124.063	190.743	143.414	146.05	151.941	137.94	127.57	146.717	137.94
ENSG00000154370.16|TRIM11	1.14595	5.08e-05	24.9829	77.2594	40.0252	38.0343	31.9597	14.1798	23.5248	29.8576	21.2908	34.4547	36.3858	35.0818	32.468	32.4545	37.932	41.2844	31.1086	44.4293	30.0432	69.5667	122.291	52.4565	109.197	138.099	32.7006	40.5871	56.2001	100.734	45.1104	52.1523	53.2569	88.2047	40.7869	136.459	76.1418	160.137	72.9063	95.6862	123.817	85.3956	74.2491	100.848	85.3956
ENSG00000137460.8|FHDC1	1.16421	5.1e-05	8.32762	25.6546	7.03051	13.7469	7.9472	8.19519	11.0011	6.32096	9.9196	16.2488	10.6359	15.6442	24.0335	15.3653	13.7712	12.5173	8.88818	16.0638	11.3689	9.26184	34.2734	27.4529	29.7527	28.7875	9.63182	43.3274	20.3166	37.879	19.3117	24.2884	21.7357	56.133	9.07591	15.4444	27.5051	19.8484	35.7488	84.3556	14.3541	54.1269	29.4075	29.4761	54.1269
ENSG00000157778.8|PSMG3	0.926762	5.12e-05	31.5712	49.9624	28.5049	30.1105	23.927	13.1554	19.9396	19.2712	14.5165	28.9523	24.0117	33.6383	25.1513	30.3933	27.9907	43.3782	28.2164	28.1863	14.9136	28.7117	76.3167	73.6331	54.5319	41.3707	20.8689	44.5982	55.7147	48.6572	49.9533	49.3498	36.617	38.1991	33.8615	45.1638	36.2986	62.1652	78.0078	60.8271	61.5365	62.9538	49.1509	53.9801	62.9538
ENSG00000100625.9|SIX4	1.56391	5.29e-05	45.2221	22.5011	47.9606	67.4077	16.6208	14.9886	24.3597	27.3394	19.6456	25.6656	21.6842	42.8704	38.4637	30.8805	56.2258	82.3412	31.7788	43.5932	17.5072	70.3899	149.777	92.0031	110.574	100.394	22.1175	151.785	193.805	71.3535	73.3007	150.53	76.5259	141.857	26.353	165.17	84.3558	129.054	148.363	56.978	110.128	139.981	111.169	102.915	139.981
ENSG00000160957.13|RECQL4	1.48946	5.29e-05	6.4829	45.6921	4.83783	15.1105	5.12722	7.92562	4.07632	4.83065	5.75821	7.45965	4.71395	7.68779	8.94268	6.55836	6.72265	7.10073	9.17034	5.79253	5.70606	5.38559	48.7075	21.6868	46.0057	11.9948	3.68625	21.0084	33.5606	14.5091	10.8516	10.8235	11.5443	17.5453	14.033	24.1949	16.1554	23.7387	33.3123	55.2432	28.7879	30.6025	20.9937	27.9236	30.6025
ENSG00000148308.17|GTF3C5	0.941986	5.29e-05	86.0169	74.96	59.829	71.9408	66.1412	50.6269	63.7968	57.7109	73.405	63.4071	57.5102	99.7399	70.5761	72.5542	73.5824	87.3481	67.2257	69.4506	60.8214	86.9583	332.569	176.046	67.5876	73.5077	75.2114	106.67	221.715	148.252	74.7954	97.6689	103.808	195.3	139.674	273.846	118.132	295.582	177.678	126.588	103.163	106.464	139.428	176.381	106.464
ENSG00000160752.14|FDPS	0.719312	5.29e-05	160.544	271.82	148.267	183.832	99.4254	84.2703	81.3299	113.469	89.6151	112.079	97.8735	134.553	95.3717	101.636	126.834	134.14	132.723	143.619	97.954	176.078	324.983	211.51	240.775	152.583	111.242	165.486	239.778	163.175	114.256	164.188	150.526	268.679	184.799	382.884	143.422	237.585	203.605	271.77	287.613	270.468	192.265	244.525	270.468
ENSG00000159055.4|MIS18A	0.914886	5.31e-05	9.17092	40.0422	17.2978	19.3488	16.6208	9.05785	10.6082	17.267	14.952	16.9873	14.9963	15.6442	7.97728	17.2391	13.6083	19.8912	15.4838	21.1994	15.6052	14.8875	43.3946	20.9724	27.7544	16.5664	19.3825	26.2506	30.9256	13.0063	23.7062	29.7323	21.2847	33.2972	24.9314	33.3083	17.5869	39.4189	51.0534	53.6168	47.1026	58.7069	25.5228	38.1455	58.7069
ENSG00000075240.17|GRAMD4	1.1311	5.32e-05	59.7691	84.0261	54.8867	44.1522	45.5041	37.4714	25.391	48.6663	37.9848	57.4246	50.8812	49.6853	81.0939	54.678	74.8455	76.2418	72.4457	49.1469	61.2536	78.5541	121.615	209.571	196.546	137.193	39.3002	57.6639	261.065	112.963	98.0831	96.5414	112.872	133.846	90.3582	188.357	103.681	127.586	152.78	141.117	100.319	134.485	131.438	129.171	134.485
ENSG00000277534.1|AC007996.1	1.78774	5.33e-05	9.48716	12.8766	42.0787	22.7763	2.3927	9.05785	6.8266	11.203	3.19363	18.1691	14.9963	14.8049	9.19674	13.8663	36.1801	51.1162	22.1499	25.9171	6.95966	15.4021	124.041	31.0249	19.7612	50.5592	10.2858	103.374	69.9987	17.1	41.284	98.3131	55.6921	73.5886	22.0519	118.353	109.509	39.022	85.9647	31.0099	41.8129	38.6799	57.9186	63.9605	38.6799
ENSG00000181274.6|FRAT2	1.22719	5.35e-05	21.0299	36.1004	31.3589	18.9434	23.2434	18.2235	7.46506	15.0059	10.4035	16.3226	23.6287	20.2098	22.1027	20.4246	19.3531	37.1423	38.974	27.6489	19.7118	45.726	113.907	65.4686	49.0254	68.5287	14.9828	53.9706	40.6679	39.019	36.0525	54.4394	34.272	82.2567	32.7681	42.4217	35.7532	76.8927	99.6703	60.4477	67.9426	54.5433	54.3825	59.4137	54.5433
ENSG00000116830.12|TTF2	0.899448	5.35e-05	38.6338	85.7671	55.3392	60.1104	36.446	32.1338	44.201	27.2367	28.0652	39.8464	36.2975	50.5917	43.4431	26.121	42.0878	61.6307	45.9223	44.907	33.9337	52.7925	99.3806	85.4205	81.4426	41.5065	39.4191	89.1964	84.8375	42.1281	58.4732	76.6662	49.5592	85.2755	73.4092	90.9727	66.9393	94.5578	93.3505	159.278	130.888	160.008	69.4421	101.342	160.008
ENSG00000143919.15|CAMKMT	0.874693	5.35e-05	10.0669	16.0628	13.8522	7.51841	11.0663	6.95513	6.67926	8.47934	11.5164	13.9222	7.68964	12.9249	15.7513	10.4184	11.8563	11.8801	7.5479	14.9889	6.91643	16.1911	28.0698	19.8498	23.0917	20.0969	12.01	14.8925	17.9591	13.9909	14.708	18.5223	19.6613	20.5642	15.9649	21.4931	21.8132	29.5344	30.2285	27.5403	20.5476	13.1986	18.618	23.8746	13.1986
ENSG00000151465.14|CDC123	0.569991	5.35e-05	83.856	169.465	112.175	94.8277	77.3356	84.7016	62.8637	65.7791	74.4212	78.3633	94.0729	79.7986	55.6377	101.936	73.2565	105.145	74.4561	106.833	79.1499	90.6631	173.701	131.652	107.732	80.2067	67.0065	120.213	146.585	117.679	105.736	131.009	112.466	112.176	123.673	141.701	117.791	120.162	132.792	211.485	173.791	208.43	117.18	145.914	208.43
ENSG00000277791.5|PSMB3	0.679163	5.35e-05	89.1793	214.664	94.355	99.2135	87.4619	93.8134	60.408	71.3292	75.8728	100.262	72.3887	111.188	69.2042	91.9295	59.9742	87.2571	82.9916	89.814	98.8185	91.0404	230.608	127.876	125.938	115.603	59.3367	143.564	202.161	107.212	89.5632	143.185	119.095	126.374	189.902	159.081	139.605	178.715	168.313	146.484	170.681	217.798	132.543	164.683	217.798
ENSG00000089876.11|DHX32	0.645393	5.35e-05	99.6152	229.512	113.498	83.6607	82.5056	54.1853	80.937	84.999	65.5177	92.6548	102.175	94.7378	67.629	88.4067	74.3158	120.94	80.9812	106.296	81.6571	103.973	202.017	225.543	117.146	125.063	78.7787	126.726	175.708	109.233	125.406	142.38	136.727	132.77	115.654	208.882	129.243	134.532	176.574	163.344	153.589	152.596	141.458	154.546	152.596
ENSG00000119392.14|GLE1	0.520086	5.35e-05	98.403	175.082	92.58	57.1251	82.3347	73.1637	83.4908	79.5516	76.018	73.5625	77.4267	93.5628	73.2182	88.6316	86.5795	96.4516	75.6906	92.979	90.5188	104.487	188.166	96.8507	151.961	117.413	88.5295	133.239	114.446	102.652	97.9336	108.363	87.8446	127.301	129.359	140.492	102.215	177.961	165.952	173.699	160.792	88.2685	117.892	150.067	88.2685
ENSG00000087152.15|ATXN7L3	0.450363	5.36e-05	103.041	158.099	123.904	118.304	85.6674	111.444	102.645	96.9214	105.777	97.0124	97.0191	133.412	93.0344	122.96	128.953	107.376	96.4297	99.6075	113.17	110.902	245.473	154.257	127.804	137.782	84.6648	141.658	142.147	137.577	126.931	156.457	128.701	178.532	118.862	190.696	132.447	166.33	183.122	138.081	191.441	170.375	146.832	160.14	170.375
ENSG00000142632.17|ARHGEF19	1.19633	5.43e-05	27.4601	20.7273	39.2247	53.4028	17.7316	8.24911	19.7431	15.3142	13.5971	18.3906	21.6253	24.8091	21.1372	24.1348	21.8792	40.5561	19.7162	16.0638	12.4063	43.7707	169.831	62.1008	38.8562	32.6801	20.6906	26.3697	42.3321	49.6936	41.2541	77.7614	37.0228	104.554	27.8838	69.9232	31.3565	98.2099	90.5332	28.0824	70.335	49.8384	58.5956	59.4749	49.8384
ENSG00000176619.13|LMNB2	0.954011	5.43e-05	88.0725	271.853	90.7006	123.796	73.4475	70.414	39.8791	70.1987	68.0823	107.426	50.292	72.2451	67.1209	94.4029	77.779	103.598	119.602	67.3605	69.1643	60.4764	282.264	160.686	175.852	77.4909	59.2773	123.668	193.32	102.237	107.56	157.262	114.766	144.547	233.167	194.527	152.386	181.097	259.721	256.916	229.532	199.562	141.578	215.335	199.562
ENSG00000131653.13|TRAF7	0.694036	5.43e-05	147.894	374.34	120.946	123.059	98.9554	111.174	82.5086	99.234	91.0184	129.695	92.5703	106.521	122.098	150.243	112.044	131.773	124.893	121.643	103.617	115.739	415.243	267.283	256.673	183.633	85.1405	158.615	212.18	158.097	138.769	173.465	185.881	215.834	164.387	199.083	197.478	179.549	264.747	206.173	190.776	228.124	204.235	200.313	228.124
ENSG00000166689.16|PLEKHA7	1.26394	5.44e-05	84.6993	72.0365	31.3937	47.9483	45.7177	16.4982	27.5029	27.545	19.4521	31.9436	23.5698	33.8733	54.3674	25.334	55.0035	46.9741	41.3018	35.1732	21.9164	63.2892	104.141	116.854	62.5252	279.003	27.7063	96.1065	106.368	74.0999	64.3623	76.3441	74.8123	92.3893	76.3616	121.015	87.6278	57.3619	85.8124	106.42	96.3318	139.106	97.8926	90.1329	139.106
ENSG00000121039.10|RDH10	2.09224	5.56e-05	43.8518	201.163	81.8602	177.825	109.765	127.457	68.7571	57.0428	29.8072	88.5188	34.2056	148.619	133.073	61.9109	47.3437	153.576	96.7118	126.54	201.873	356.958	602.149	1231.5	352.193	499.481	37.0409	199.361	982.929	417.084	151.414	267.14	588.262	486.576	107.088	666.649	443.694	311.143	648.009	324.682	565.497	6320.61	484.595	438.109	6320.61
ENSG00000137269.15|LRRC1	1.02499	5.57e-05	42.0598	155.701	60.4902	37.4446	54.7758	22.2672	25.5875	27.3394	28.6459	36.4858	40.8641	49.081	45.7804	31.7425	35.1207	64.2252	50.4016	45.8625	29.611	66.0335	173.609	88.227	70.7405	87.0867	26.9929	139.712	68.6813	62.8036	91.9249	117.609	65.9737	104.764	60.1416	117.668	103.681	115.399	115.089	64.0257	164.859	54.0437	91.5103	105.838	54.0437
ENSG00000123975.5|CKS2	1.67639	5.59e-05	12.755	86.6868	24.8504	26.6461	2.13634	35.5305	3.43786	29.8576	17.6133	17.6151	8.39673	36.4918	11.9405	22.2984	17.0307	31.134	15.3074	32.5456	19.4525	27.9913	129.784	50.1093	50.2244	28.6064	14.5072	95.0342	55.16	34.6145	31.2395	53.6985	40.7657	65.2793	51.2844	71.8184	47.7846	112.858	110.368	168.061	94.0724	76.1524	54.0853	93.7495	76.1524
ENSG00000109861.16|CTSC	0.977169	5.59e-05	254.309	361.956	239.037	157.776	200.218	126.109	129.116	141.733	147.633	249.049	161.07	214.721	162.696	185.133	120.071	260.36	185.241	235.105	167.248	188.427	497.149	806.239	197.079	219.165	116.949	558.49	430.567	321.324	308.12	417.509	318.279	221.065	917.36	435.911	464.042	224.128	263.529	454.577	347.502	877.273	367.661	443.864	877.273
ENSG00000110583.13|NAA40	1.28404	5.68e-05	23.4017	75.3213	51.7195	50.8967	25.4652	5.76899	25.9804	35.5618	19.936	38.7754	18.5612	28.334	36.3296	33.5413	47.8327	43.1506	17.0004	45.0862	19.1499	53.5128	129.539	88.6863	71.5398	117.413	25.8632	95.5108	55.368	72.5972	73.2409	82.6577	59.3447	91.1339	43.0104	62.6647	69.9386	88.4048	92.2464	57.2491	100.399	119.621	80.2412	73.4161	119.621
ENSG00000117593.12|DARS2	0.860432	5.71e-05	59.4529	212.66	56.2441	49.8279	48.025	31.8103	48.2773	43.2189	41.8559	41.3605	40.6284	68.3509	52.9956	43.66	42.4138	61.6762	50.9659	73.9891	52.6513	115.087	195.291	71.745	117.146	116.553	41.9757	96.2654	80.6424	88.0908	54.9756	75.8609	76.616	176.529	80.1524	173.397	69.8023	105.355	121.028	187.306	194.019	83.6886	99.3076	133.009	83.6886
ENSG00000112130.17|RNF8	0.689187	5.71e-05	42.0598	39.1224	78.4494	51.7443	47.7259	42.4856	52.2063	51.133	44.8075	43.9086	63.2848	62.4088	37.854	48.307	63.1521	105.328	60.7712	66.8828	36.3113	56.6687	120.878	73.48	59.239	72.4214	56.0072	97.8539	98.6015	50.1599	83.4947	90.5821	82.5235	119.888	60.6519	143.798	89.6046	97.7732	71.5738	105.173	104.971	87.4775	83.7608	96.2209	87.4775
ENSG00000094804.12|CDC6	2.31742	5.73e-05	12.9658	52.3274	24.9548	29.7788	2.90543	2.7497	2.45561	3.39174	4.50011	14.0699	2.59268	10.7763	8.43458	13.6414	7.78197	23.5326	9.41724	15.2875	5.70606	13.1724	83.1038	46.7925	97.2959	14.439	0.95129	45.4322	67.5718	22.4372	21.6733	44.0347	44.238	68.8959	59.6313	62.4228	38.3776	83.6412	66.6245	100.674	95.4546	105.048	46.4055	72.4037	105.048
ENSG00000119013.9|NDUFB3	0.779604	5.74e-05	49.386	143.909	53.0073	38.2554	30.1224	40.976	27.7975	42.3453	30.1943	37.6676	38.0652	50.3903	30.334	35.3402	27.8684	56.2141	41.9367	49.8038	41.4554	61.1281	117.776	69.3978	89.4803	74.1866	41.619	76.2101	109.002	62.8554	49.5348	64.6186	63.6738	78.8193	75.3775	61.4953	53.2038	109.841	67.2717	86.7952	93.4344	69.9903	74.7646	78.2027	69.9903
ENSG00000167553.15|TUBA1C	1.00674	5.75e-05	294.576	737.709	207.4	455.49	177.017	242.513	107.163	117.786	199.505	197.348	121.355	196.324	228.343	190.23	148.55	241.516	243.508	254.871	390.26	266.123	823.514	488.693	484.703	330.06	116.117	460.596	708.031	264.635	206.988	363.617	317.557	522.922	506.538	479.381	336.81	734.947	641.118	773.35	732.855	737.084	423.953	600.714	737.084
ENSG00000113648.16|H2AFY	0.72899	5.76e-05	213.83	488.784	197.202	234.434	170.737	184.284	174.103	197.029	247.7	195.317	187.203	176.148	305.931	199.149	219.647	207.287	197.586	206.023	190.418	215.629	470.522	535.996	431.06	315.802	209.641	410.796	510.516	306.452	201.846	250.035	310.387	317.4	342.37	366.23	291.036	362.67	392.971	483.527	445.348	366.523	355.871	383.45	366.523
ENSG00000086504.16|MRPL28	0.636199	5.76e-05	36.262	40.1407	46.1856	41.6092	47.9823	25.0169	21.02	27.802	34.646	33.2361	30.8764	38.1368	30.5372	44.9342	26.7276	40.6471	37.4926	33.9788	40.9366	29.7408	96.0945	55.9264	43.5633	36.7086	32.4033	52.4217	80.1917	59.4354	45.6186	42.6174	48.3867	44.745	64.4791	58.108	55.0102	58.7513	58.0966	60.6645	49.1494	68.1167	53.1761	57.7513	68.1167
ENSG00000117410.14|ATP6V0B	0.810554	5.8e-05	91.7092	190.586	75.9434	89.5943	59.8176	68.9582	42.3347	66.0361	56.1304	78.1787	52.3544	86.4121	80.8398	79.5998	54.8405	77.0611	84.1555	78.8261	78.5447	89.9084	229.441	101.8	130.424	103.789	57.4936	123.39	141.038	160.843	88.4571	100.375	114.766	90.6557	120.903	149.242	120.416	170.299	143.376	155.592	185.274	369.021	120.206	149.3	369.021
ENSG00000119682.17|AREL1	0.796084	5.8e-05	83.5397	207.437	100.724	115.135	70.0721	72.0854	88.5985	83.2003	74.6631	107.463	86.4127	56.7688	95.1176	111.605	100.106	120.849	110.044	95.6065	105.432	111.519	221.457	177.985	129.713	158.105	66.293	191.379	195.088	117.161	102.956	144.248	163.559	176.619	167.923	199.164	199.352	172.483	213.199	168.332	182.563	372.185	153.714	186.145	372.185
ENSG00000116213.16|WRAP73	0.661349	5.8e-05	25.3518	47.1046	27.6	25.2088	29.0115	22.2133	25.4892	26.1575	28.5007	25.998	26.0151	32.7654	31.0961	29.0817	27.4203	28.9947	17.5295	27.6489	27.7522	32.7595	46.8649	53.9364	41.121	36.4823	30.0251	35.9804	59.147	41.3509	29.8644	39.525	31.3409	41.0686	36.3037	65.4471	46.5576	65.9364	54.2133	69.5555	44.3913	36.8896	40.5589	54.6293	36.8896
ENSG00000183161.5|FANCF	0.926122	5.81e-05	18.9216	77.0294	70.4791	35.8967	24.7816	10.1362	24.6543	22.3032	18.2424	34.9348	50.5572	34.5447	24.9481	41.7487	48.6475	64.6804	35.5174	44.8473	14.0058	65.2102	101.93	56.1305	39.2115	59.5666	25.9227	47.1001	75.5113	63.0627	78.323	85.2025	60.0212	92.748	50.9928	87.908	65.8486	68.4373	109.264	47.816	84.4232	44.3841	65.3941	73.5272	44.3841
ENSG00000106628.10|POLD2	0.654071	5.84e-05	59.98	84.059	92.5104	71.3143	66.483	41.5151	45.4779	56.9914	55.7917	50.2603	62.1064	86.7814	55.1804	85.1463	58.8333	71.7356	80.0289	67.8382	56.196	57.1833	160.403	120.068	127.404	72.2856	54.9965	91.1026	87.9578	102.807	98.9201	82.851	97.6753	114	82.8132	86.4967	73.5855	117.661	110.026	152.989	106.3	133.111	100.873	104.267	133.111
ENSG00000134440.12|NARS	0.564233	5.87e-05	286.038	603.95	364.716	305.749	316.862	308.182	282.248	274.833	279.491	283.615	279.479	399.967	205.326	337.137	245.234	372.561	279.978	366.123	323.386	368.347	879.193	397.915	457.837	480.606	255.184	540.897	543.626	309.924	330.362	424.209	417.984	481.883	386.51	466.195	370.007	517.249	569.545	593.038	639.049	662.93	459.968	505.942	662.93
ENSG00000127838.14|PNKD	1.08942	6e-05	105.097	103.144	58.1931	38.6977	41.9151	52.4061	35.017	44.9662	36.7267	46.826	41.5417	52.6396	69.0009	48.0072	58.7926	61.221	56.5034	44.6681	47.8531	81.5728	155.06	130.937	105.467	225.774	37.9922	105.28	182.988	111.254	83.1658	99.956	115.352	137.045	65.7913	102.909	93.1152	109.206	125.559	139.707	144.019	144.227	124.189	111.472	144.227
ENSG00000051523.11|CYBA	1.63964	6.05e-05	64.46	167.592	41.8002	34.054	12.7753	19.4636	6.08992	15.8795	12.6293	38.8124	23.1868	32.2619	61.1253	31.78	33.9392	39.9644	46.5219	28.9626	36.3113	58.4525	200.235	172.168	17.3188	70.294	15.4585	141.578	197.376	131.048	56.4105	75.5065	142.003	109.307	122.689	150.089	122.733	112.104	198.808	94.114	118.341	111.585	110.725	131.268	111.585
ENSG00000074071.14|MRPS34	0.763457	6.08e-05	35.9458	75.1242	40.8953	17.4324	31.7888	12.185	13.8988	15.8795	16.5972	20.5325	29.3149	25.9505	19.7145	24.1348	25.7498	40.8747	29.7331	31.6499	26.4986	24.7668	65.5986	37.9136	40.2772	26.5243	16.4692	37.6483	55.1946	34.3554	44.0044	56.4688	42.2087	53.4728	59.4855	45.1234	32.6176	42.5947	82.0053	57.9538	47.5014	35.5989	42.5113	52.4688	35.5989
ENSG00000105204.14|DYRK1B	0.749692	6.12e-05	23.2963	22.4683	28.5745	19.054	31.3188	9.9205	23.3774	18.0893	24.92	18.0213	24.601	17.2556	22.8648	22.2984	38.7062	34.9119	23.7724	20.7814	13.1844	24.1837	40.7841	36.2297	27.6656	43.0002	19.9771	27.3228	60.9152	43.2163	40.5964	45.5165	35.6249	37.96	27.5558	50.7286	40.4226	49.0255	56.9545	24.1248	36.0978	29.5616	38.2341	40.7014	29.5616
ENSG00000169679.15|BUB1	2.5812	6.15e-05	12.0171	115.331	19.0729	27.6412	0.469996	5.44549	2.7994	6.37235	22.0651	25.2594	1.00172	24.7419	8.33295	13.9787	14.0157	26.0815	28.3575	32.9039	14.2651	18.6266	216.881	72.9697	100.316	51.7813	7.31304	122.913	80.5731	30.1581	26.9646	43.4227	51.4982	107.035	117.513	106.941	71.0975	171.57	175.813	242.983	172.754	77.0268	75.9855	151.239	77.0268
ENSG00000073350.13|LLGL2	2.09159	6.19e-05	129.711	369.741	50.0141	53.0711	22.0043	15.4738	19.0064	27.3908	14.3713	31.5743	23.393	44.8846	96.083	36.0148	61.1965	72.828	51.7066	38.6367	32.9827	108.329	335.056	235.748	341.357	409.135	33.4141	197.455	263.007	141.36	110.16	107.623	161.53	226.236	145.251	254.772	192.468	265.056	244.988	275.186	276.794	122.743	213.507	236.359	122.743
ENSG00000046604.13|DSG2	1.72427	6.21e-05	279.133	1296.33	296.117	293.034	64.6457	22.429	80.0038	127.807	83.4698	105.174	209.182	290.155	209.035	192.778	224.577	431.46	241.533	231.82	104.136	445.151	1527.19	618.048	347.841	954.785	147.807	507.498	935.119	519.528	439.655	603.666	491.714	461.677	456.238	884.121	494.24	789.014	674.507	670.237	1530.62	1172.14	629.544	785.568	1172.14
ENSG00000068796.16|KIF2A	0.667109	6.23e-05	126.548	115.363	106.885	106.142	62.5521	96.8327	100.091	88.9046	87.728	109.864	107.802	114.31	99.1825	87.245	102.469	106.602	86.5892	114.716	95.1442	126.647	188.166	156.094	111.24	231.25	85.3189	188.202	198.07	149.547	131.953	142.638	177.989	150.256	124.803	177.671	145.194	172.483	292.958	151.363	207.177	136.067	159.227	181.664	136.067
ENSG00000180257.13|ZNF816	0.948272	6.25e-05	23.7179	71.0839	65.1192	31.8795	20.5516	15.2582	25.5384	24.9755	18.5811	40.0679	56.8326	44.6161	30.5372	24.6969	47.8327	74.4211	36.4697	49.3858	17.8098	59.0699	119.343	54.7528	64.2126	64.0477	27.6469	63.0649	76.2393	65.9645	77.0076	92.2893	56.4587	102.402	34.4447	78.5124	68.2345	90.3499	80.1779	67.0074	103.854	43.4681	71.9524	74.6545	43.4681
ENSG00000128626.11|MRPS12	0.894499	6.26e-05	19.0797	55.678	29.2358	26.0196	23.3716	7.1708	9.13488	14.9545	12.4842	20.1632	18.738	14.2006	14.1254	23.4602	27.0536	21.8939	22.0794	21.6175	18.9337	21.7482	51.1644	33.2701	37.1687	22.5412	14.745	22.1601	48.9194	27.5154	28.2501	35.0152	34.723	33.5662	41.7711	54.0352	31.7996	46.4056	43.6296	44.9427	53.5354	48.6726	32.4199	45.1599	48.6726
ENSG00000124562.10|SNRPC	0.600711	6.26e-05	70.9956	123.937	76.3959	67.0023	67.3375	33.7513	47.5406	63.8777	57.6788	63.6656	63.7562	70.4658	48.0161	67.0827	57.6518	71.599	59.3603	67.4799	49.4093	72.654	140.073	70.5714	60.4824	59.4308	59.7529	100.793	110.597	70.8872	76.2304	109.394	85.2742	98.427	111.462	125.531	83.3674	103.45	117.983	116.775	117.438	178.036	86.8261	110.858	178.036
ENSG00000185813.10|PCYT2	0.96327	6.28e-05	20.6609	36.9873	29.9319	20.5282	21.278	17.0374	16.3544	16.8559	13.5971	18.7969	17.3827	20.6798	20.6291	24.547	25.2609	22.2125	16.7888	18.1539	18.8473	31.2844	53.9591	38.1177	65.9445	55.7645	18.2529	25.6549	50.3062	34.1481	25.0514	24.7393	27.5529	36.8541	33.2419	35.9697	39.4683	78.7981	71.5357	56.6527	57.31	42.5521	38.0288	53.2824	42.5521
ENSG00000112312.10|GMNN	0.930822	6.29e-05	18.131	40.6334	23.145	25.4299	26.5761	11.4841	14.0461	20.8129	19.936	18.0213	17.6184	21.3177	9.09511	17.7638	11.3674	23.7146	20.3158	15.7652	14.0058	12.5892	59.7328	31.6882	27.1327	55.9455	24.6741	42.8905	32.2084	15.6491	20.4178	26.7365	23.0885	37.2427	30.5811	34.8406	35.1397	43.2298	37.3478	44.3463	60.7656	46.4243	33.1172	40.893	46.4243
ENSG00000185033.14|SEMA4B	1.21886	6.35e-05	80.5355	88.3293	40.5473	51.2284	32.8142	60.6013	25.0964	39.3647	21.2908	26.2565	38.183	39.8825	49.0323	27.2078	33.5317	45.5175	36.7166	29.2612	63.2853	49.3965	129.784	214.01	69.6303	181.551	54.7587	59.1333	143.326	71.5608	69.5938	58.1117	93.0305	58.315	92.8368	161.662	62.6448	90.5484	147.373	128.539	77.9107	128.114	100.234	108.788	128.114
ENSG00000116906.13|GNPAT	0.678191	6.43e-05	101.776	180.403	120.11	93.7221	103.1	102.332	102.645	97.9492	95.4701	111.009	107.537	129.551	82.9231	121.049	115.1	140.285	106.658	148.038	133.401	207.945	332.169	117.619	203.473	176.98	111.42	147.813	182.087	140.738	111.775	129.978	139.523	308.193	133.769	329.655	142.059	282.244	228.693	246.29	381.792	196.939	175.147	249.215	196.939
ENSG00000126787.13|DLGAP5	2.79026	6.45e-05	5.53418	96.6727	14.3743	35.823	3.11906	2.26446	0	3.5973	7.59696	14.3654	4.2131	16.4499	5.2335	8.46966	6.3967	26.0815	8.53547	18.9302	6.26802	15.6079	182.362	56.5388	58.3509	19.9159	1.01075	118.664	76.3433	17.9809	23.6165	41.8121	33.0094	76.2787	81.2458	62.2211	71.6087	91.4217	115.622	135.153	117.703	176.579	58.8235	96.4252	176.579
ENSG00000149761.8|NUDT22	0.941893	6.46e-05	26.7749	44.3781	20.6043	16.8796	13.7581	12.2389	11.9834	9.40436	10.0648	18.5384	13.0812	14.402	27.5394	19.6751	18.8642	26.6733	15.9776	18.6316	13.3574	23.9779	40.262	49.0887	57.6404	31.6391	11.5344	26.5286	41.916	45.9109	36.1422	38.9451	27.8235	29.9794	27.2642	34.3567	28.3913	43.6665	33.6549	39.1419	29.9043	30.4776	36.4509	33.7685	30.4776
ENSG00000132842.13|AP3B1	0.414902	6.47e-05	205.45	377.789	209.558	156.117	162.148	189.029	193.748	161.313	167.811	156.025	168.76	206.463	170.927	181.573	163.788	205.421	163.126	185.182	182.94	219.265	377.591	222.583	249.79	241.571	174.027	266.04	241.823	219.035	256.403	209.672	223.851	279.709	266.482	300.218	239.161	283.673	256.638	262.175	341.069	169.334	246.841	278.488	169.334
ENSG00000167085.11|PHB	0.466889	6.48e-05	140.41	253.097	136.468	145.43	125.702	95.5387	84.2766	110.694	104.132	106.725	126.953	133.11	95.9814	134.84	115.589	146.521	127.891	139.857	116.066	114.023	270.011	149.205	146.099	156.023	117.365	161.237	204.102	149.806	157.124	172.08	143.086	155.786	172.953	182.591	168.746	141.44	196.638	200.426	205.449	254.98	165.16	181.177	254.98
ENSG00000165501.17|LRR1	0.97538	6.48e-05	11.5954	35.8047	15.8361	14.7788	9.10082	7.81778	14.0952	9.1988	8.95183	13.8114	12.4625	16.9199	10.7211	11.2804	7.82272	11.7435	8.64128	15.6458	12.3199	10.9427	53.9591	15.8186	22.8696	10.1843	9.63182	28.7128	25.6558	10.0009	16.0532	22.3234	18.8947	27.6779	25.1866	34.0744	22.0518	48.2713	28.363	41.6899	37.932	29.8115	21.8152	33.9384	29.8115
ENSG00000177674.16|AGTRAP	0.863217	6.48e-05	19.8176	33.7353	30.1755	25.0982	23.457	12.8859	22.7881	14.6461	23.9522	15.9533	24.8956	19.8741	20.7816	29.344	28.6018	37.1878	34.3535	38.0396	18.6311	24.3895	72.2014	57.5593	30.9073	64.1382	17.8962	41.3814	56.0614	32.8009	29.9839	35.2085	58.8036	49.1388	38.0168	42.583	76.6871	46.0086	61.3707	37.6239	25.3854	52.0868	45.5067	46.8108	52.0868
ENSG00000196584.3|XRCC2	1.43587	6.56e-05	2.63532	28.5452	11.5551	15.2948	3.07633	6.20031	2.94673	7.55432	5.3711	8.08745	5.59782	7.01637	8.84106	14.2785	7.94495	18.5256	10.0168	8.5395	9.07782	8.71299	22.1426	30.4636	31.2626	5.83897	9.09671	22.3587	16.4682	24.6136	24.5432	30.5376	16.1439	30.1289	10.5703	32.0582	12.1336	19.372	40.0128	82.1329	11.1643	55.0429	21.9665	29.6349	55.0429
ENSG00000051596.9|THOC3	0.787497	6.56e-05	30.7806	71.8065	47.6822	26.7198	18.6289	38.2263	36.9324	48.7691	23.3232	23.376	33.2923	44.7168	20.3751	43.1728	39.0728	41.5575	33.4718	24.9616	27.0173	31.1815	130.429	56.3347	48.8034	83.1488	53.8074	38.9589	45.7644	38.19	42.4499	69.4183	41.397	62.7984	31.4559	149.605	27.4029	75.2651	97.7287	70.5313	66.4009	44.0094	59.2917	74.0557	44.0094
ENSG00000149346.15|SLX4IP	0.762968	6.57e-05	26.8803	76.7666	38.6678	25.2456	29.9515	22.9142	28.1413	24.2047	24.6296	33.7162	36.1501	31.4562	42.0204	32.417	46.8141	47.3382	27.3699	32.8442	28.7032	51.5919	76.6545	49.9052	76.5578	70.9277	21.4635	52.5012	77.4874	59.9017	48.339	67.2923	53.8432	77.4145	32.0391	70.0038	37.0484	49.5416	69.8987	77.3622	81.2069	52.7113	61.024	59.5858	52.7113
ENSG00000130204.13|TOMM40	0.702757	6.69e-05	51.8632	58.4044	48.9003	64.9384	40.3342	26.9579	26.0295	44.2467	34.0653	46.6044	36.5331	42.8032	37.5491	57.3388	44.5324	44.0609	45.111	46.3402	40.6773	41.2323	121.063	63.1724	77.3571	47.5718	38.1705	62.9855	90.2113	56.6372	61.7615	68.1298	45.9967	66.4749	55.7677	70.77	60.8384	79.2348	100.927	106.204	82.6157	99.4687	66.6276	79.4795	99.4687
ENSG00000127952.17|STYXL1	0.876124	6.73e-05	28.5669	47.433	30.0711	20.7493	15.0826	16.7139	18.368	23.9991	20.5166	22.0835	19.9754	24.0369	23.0681	21.5114	19.7605	27.7657	27.5463	37.2633	14.7406	31.3187	54.5426	61.2333	44.4071	53.456	23.7823	38.6809	50.1675	51.2999	36.6803	45.9353	42.5695	42.025	35.684	38.9537	35.4465	50.6134	51.891	33.2869	37.8522	53.9188	45.3983	40.5325	53.9188
ENSG00000159363.18|ATP13A2	1.13588	6.75e-05	34.8917	109.385	29.2706	48.3168	49.9477	17.307	23.3774	33.2493	28.7426	41.6559	43.9576	26.8233	58.9404	36.5769	49.0957	37.4154	70.4	46.6388	37.8675	50.3569	103.649	135.989	135.264	71.6972	23.2472	70.5708	118.571	80.059	43.9446	56.5655	109.986	85.7837	78.5486	109.2	71.5405	109.643	102.221	123.66	133.068	155.761	86.2773	103.983	155.761
ENSG00000168496.4|FEN1	1.48171	6.77e-05	38.423	118.32	46.6032	46.5846	16.5353	8.08736	15.9124	28.5214	16.5004	32.8299	13.5821	32.6983	22.1027	34.9654	29.0907	55.9865	44.4409	42.4586	28.5735	37.9735	167.067	88.4822	104.223	32.9065	13.7343	99.4821	98.5668	47.9318	50.1327	80.4029	64.6659	87.6966	119.007	107.183	73.8923	126.712	100.203	187.794	149.841	118.247	77.941	123.519	118.247
ENSG00000090889.12|KIF4A	2.7598	6.81e-05	12.8077	98.6108	8.24867	28.5257	0.897264	1.29398	0.736684	5.85845	8.08084	17.8736	4.03632	10.0713	5.79242	8.8819	12.6304	33.1367	8.67656	10.3907	4.8415	10.2223	163.781	73.3779	64.6567	31.8201	2.37823	97.5362	68.0225	22.0745	22.5702	38.6874	56.8645	63.9342	59.6678	49.6801	47.3074	86.1421	116.802	144.261	112.547	73.3628	58.8087	88.0582	73.3628
ENSG00000185480.11|PARPBP	1.36546	6.81e-05	5.48147	49.5025	14.5135	13.8943	5.76813	5.93073	3.14318	7.86266	9.77443	15.3625	10.4885	10.9778	4.2681	10.306	9.57468	18.6167	7.97114	14.8695	9.25073	10.2566	34.3348	10.0525	24.8236	8.6453	6.59958	40.3488	30.9603	27.93	12.4659	20.0685	15.8734	40.2017	29.4147	30.6065	30.6067	31.7574	42.1448	53.671	54.1999	34.0167	22.692	38.9144	34.0167
ENSG00000171224.9|FAM241B	1.15709	6.81e-05	1.42307	7.68652	4.45498	4.93856	3.71724	1.07832	2.0136	2.82645	1.54842	1.95724	5.86298	5.33781	2.23567	4.42221	5.09291	2.68553	4.93788	2.62754	4.62536	6.10595	13.175	12.3487	4.92919	3.93791	3.27006	3.93163	11.1637	5.18181	3.76668	7.31228	6.17799	14.9449	2.00472	22.5819	6.20313	9.64632	9.32743	7.4272	13.3971	15.7801	7.51166	10.084	15.7801
ENSG00000118193.12|KIF14	2.8372	6.86e-05	7.16808	112.9	9.60604	22.5921	1.7518	6.57772	0	4.26537	7.93568	12.3712	1.59096	25.6819	4.67458	9.51899	8.88204	22.9408	10.1226	25.7976	6.22479	19.7243	177.663	50.2113	82.7304	22.4506	2.49714	90.4672	60.8805	23.1109	15.4553	39.8471	30.9801	108.769	60.0323	166.057	49.8637	132.151	86.5738	260.494	193.036	103.174	58.7552	135.458	103.174
ENSG00000198952.8|SMG5	0.834102	6.86e-05	128.709	344.448	145.378	274.975	170.224	133.172	138.054	128.012	157.214	139.592	163.397	141.771	151.467	190.155	158.043	140.513	178.434	157.891	175.418	262.179	514.592	304.891	473.113	362.288	142.099	223.706	277.776	235.772	138.889	182.71	238.371	414.183	172.625	351.43	199.625	434.323	338.871	500.821	537.906	467.907	292.366	362.229	467.907
ENSG00000118705.17|RPN2	0.792456	6.89e-05	555.79	962.687	638.698	507.345	324.297	393.531	317.903	417.543	324.347	456.331	457.696	651.918	544.437	539.922	373.209	597.053	469.416	601.885	478.66	796.621	964.876	901.865	929.707	616.442	327.72	885.133	961.295	762.763	741.766	952.561	909.787	959.522	786.433	907.066	697.478	872.734	1133.8	851.526	1309.3	1493.45	826.12	936.905	1493.45
ENSG00000205155.8|PSENEN	1.13132	6.89e-05	40.0569	62.1491	35.3614	26.9778	28.3706	30.3546	19.9887	26.363	20.5166	32.3498	37.0635	49.1817	29.0129	34.1035	32.1872	44.8803	38.3391	39.5325	32.1614	67.9887	152.142	88.6352	42.6752	131.264	33.5924	109.331	77.7648	64.2026	57.0681	65.7783	135.42	103.957	40.9692	74.9234	50.0681	80.386	259.531	60.8814	73.1792	48.9224	88.4858	91.4198	48.9224
ENSG00000277157.1|HIST1H4D	0.824528	6.89e-05	112.212	213.81	123.138	97.4444	74.5584	60.0621	85.6026	96.7673	96.6314	95.6461	115.109	170.172	46.8983	86.9826	102.877	135.642	87.2946	92.561	75.6485	78.7256	484.373	138.234	74.6039	55.6287	112.252	182.483	166.624	102.082	125.526	231.609	94.203	162.212	252.303	151.662	184.049	293.32	303.998	231.111	258.347	286.956	160.819	239.256	286.956
ENSG00000105486.14|LIG1	0.703522	6.89e-05	57.9771	72.3321	40.9649	63.6485	37.5996	38.1184	31.8738	52.6233	54.3884	42.5791	39.3026	40.8225	42.5794	43.8848	49.0957	50.9341	45.0052	39.0548	47.8098	37.2875	135.159	65.8258	60.9265	46.0328	42.1541	73.6684	83.0346	45.4445	60.9245	72.1564	46.2222	83.3925	80.0066	106.941	61.9973	92.9302	91.2946	110.866	101.489	96.6374	67.9118	92.2178	96.6374
ENSG00000108788.11|MLX	0.497033	6.99e-05	58.9258	103.242	71.3492	57.0146	67.3375	57.0968	56.4791	53.3428	62.0822	58.7171	67.2328	72.178	58.5339	60.0371	53.9849	50.3424	53.5054	62.1054	60.7349	63.4607	125.976	98.3305	89.7023	81.5193	57.2558	90.904	107.997	62.4927	67.6208	65.134	79.908	75.7108	97.2836	115.732	61.5201	119.487	106.942	128.106	93.1154	68.1583	83.546	103.169	68.1583
ENSG00000263528.8|IKBKE	1.93451	7e-05	20.3974	80.9712	9.57124	8.14494	7.04993	7.76387	1.91538	5.55011	2.95169	14.5869	13.258	9.66849	21.2389	6.78322	12.6304	12.5628	14.7078	18.6913	11.2824	46.4464	75.2725	57.4573	34.9928	47.6171	3.38897	53.1366	65.1796	41.869	11.8082	21.1315	51.6786	54.8477	61.7089	66.6972	55.2147	77.0912	65.1017	58.1707	91.68	39.7208	43.1983	67.9521	39.7208
ENSG00000105612.9|DNASE2	0.846204	7.03e-05	85.4899	174.918	89.0647	46.4741	68.3203	36.2853	58.3453	52.6233	55.0659	74.1165	79.7837	84.3307	64.5296	65.9584	58.8741	102.232	84.8257	87.6045	58.2709	119.169	239.791	112.873	99.9159	91.2057	59.634	140.864	126.372	97.159	93.2701	125.082	95.646	127.719	113.649	194.446	120.62	193.085	175.66	151.255	244.71	188.986	117.461	170.489	188.986
ENSG00000117862.12|TXNDC12	0.583578	7.08e-05	123.228	171.304	124.913	93.1693	75.9256	75.7516	95.9162	95.9964	91.1151	99.7821	101.733	118.943	93.7457	101.973	77.6568	128.359	104.26	127.495	113.343	136.595	235.092	140.99	98.0952	101.707	93.2265	154.843	133.722	152.138	124.898	165.67	160.853	171.567	172.734	175.614	137.014	217.856	240.762	186.602	188.357	221.504	144.4	188.42	221.504
ENSG00000131504.17|DIAPH1	0.84074	7.08e-05	233.648	303.256	174.823	196.031	203.337	150.209	154.016	124.826	119.084	223.199	135.408	153.622	245.162	157.963	170.103	188.716	172.156	192.825	168.891	200.33	440.426	472.262	622.854	381.796	117.841	386.451	446.272	262.511	189.261	227.711	295.822	247.099	318.896	443.25	455.18	348.022	311.727	342.681	273.392	242.114	340.859	356.164	242.114
ENSG00000138180.15|CEP55	2.83823	7.12e-05	16.1282	133.43	12.4948	22.0392	3.80269	3.01928	0.44201	3.03201	9.14539	16.8765	0.500858	13.6635	8.23133	9.18171	7.619	19.3449	14.5315	25.7379	7.30548	14.4759	149.654	112.261	66.7883	20.9117	1.48639	131.451	120.929	31.1945	19.1024	46.805	31.7918	61.9615	128.448	89.0774	58.9639	104.958	139.417	194.517	135.274	166.753	66.1948	121.522	166.753
ENSG00000105699.16|LSR	1.36456	7.12e-05	53.1808	172.881	36.7536	38.0343	30.3788	18.3853	25.0472	23.588	16.8391	29.3955	38.4777	36.8947	55.5869	42.798	39.4803	50.8431	43.8766	54.1631	26.8444	56.9774	114.951	163.442	84.2846	85.593	30.5602	105.717	178.897	122.861	60.4163	74.218	108.678	108.41	76.5074	211.947	102.931	116.034	155.673	73.9467	168.74	40.4287	103.169	129.397	40.4287
ENSG00000181938.13|GINS3	1.3346	7.12e-05	9.85611	22.5997	17.8547	9.80341	9.65627	2.31838	8.64375	8.78768	5.22593	11.0418	7.33609	5.4721	7.92647	11.1305	10.5933	18.3436	5.32585	13.6751	7.30548	18.0777	37.5902	29.8002	21.4042	13.0358	13.1992	28.3554	18.7911	17.3073	15.9037	24.3528	18.3536	22.8657	23.2548	21.856	18.5072	42.0786	31.7894	31.2268	53.5885	28.2293	21.7466	31.7573	28.2293
ENSG00000175063.17|UBE2C	2.74001	7.13e-05	7.00996	57.8788	10.1629	32.5061	0	4.85242	1.08047	2.20977	5.51626	12.3343	1.00172	10.2728	1.88	4.38473	6.84488	16.4318	8.35912	12.8988	3.84726	9.87929	114.091	35.5664	37.8348	10.32	2.1404	63.4621	60.2565	13.2654	15.1863	27.4452	18.0379	56.5515	81.8655	60.7291	32.2086	82.3709	78.5408	125.72	87.2143	104.59	37.8465	78.3785	104.59
ENSG00000158769.18|F11R	1.78415	7.19e-05	110.051	162.271	341.815	254.225	85.6674	72.948	27.11	50.9788	32.7105	167.067	52.7963	113.135	62.3955	49.2439	248.127	480.164	68.2485	120.628	66.3977	239.676	444.94	296.42	669.481	285.431	27.8252	532.637	278.816	181.882	126.393	723.594	666.817	363.519	385.817	379.497	336.128	470.129	423.199	935.448	542.159	544.142	383.146	496.054	544.142
ENSG00000109919.10|MTCH2	0.805471	7.19e-05	81.8531	283.547	146.631	118.452	82.2065	77.2074	79.4145	83.2517	87.5344	104.435	92.5408	130.692	71.1858	130.38	86.1314	123.398	89.1287	129.884	95.8358	127.985	327.133	170.433	250.101	144.526	86.3891	262.863	274.274	118.767	118.142	174.818	146.693	170.581	134.863	146.339	136.776	205.749	236.422	251.061	233.679	312.812	187.06	192.127	312.812
ENSG00000118640.11|VAMP8	1.64683	7.21e-05	82.5383	163.782	51.1278	28.5626	14.0571	10.2979	7.36684	15.9823	14.6616	32.7929	26.3981	36.2568	48.8291	19.6001	33.4095	53.8927	45.8517	49.5649	22.0894	101.057	140.994	117.721	99.6495	84.4162	9.39399	116.797	165.203	99.439	69.0259	108.557	108.227	126.494	113.832	165.13	153.988	146.759	120.914	93.9514	104.732	74.7784	103.826	128.472	74.7784
ENSG00000169683.8|LRRC45	1.36682	7.26e-05	17.7094	50.5536	18.0635	14.9631	8.24629	7.11688	4.71477	6.32096	7.74212	12.8513	10.4591	12.3878	40.7502	14.5033	15.7677	17.3877	19.6457	11.2865	9.25073	23.429	61.6983	40.2099	57.7736	49.9255	10.2858	24.5032	42.5748	42.3872	24.2144	25.899	37.5189	42.7723	19.4276	32.3405	23.1084	40.7289	66.32	58.1707	36.0181	33.2672	38.3136	39.4449	33.2672
ENSG00000171848.15|RRM2	2.28367	7.28e-05	10.0142	113.852	7.58738	29.7419	4.52905	18.2774	1.86626	6.78347	17.8553	39.8094	4.65503	13.8313	9.55241	16.1148	7.53751	22.4856	19.4693	14.8098	3.45822	12.1776	115.35	55.059	67.4988	18.2411	5.35101	91.8572	84.5601	34.6663	13.3029	54.5039	63.8993	93.5849	111.317	67.544	37.7982	71.6924	63.7692	286.245	97.9799	82.4395	58.1562	105.192	82.4395
ENSG00000008838.20|MED24	0.548955	7.29e-05	91.393	130.342	87.6029	117.936	68.6621	74.3498	59.9169	81.3503	68.3243	76.8492	72.2708	92.7906	91.1036	97.3261	89.5946	110.471	85.002	98.4729	85.245	113.783	148.057	125.171	107.776	104.242	77.5302	165.367	169.328	97.6253	133.029	175.849	114.811	179.249	94.477	121.942	99.591	151.88	156.891	142.852	114.779	163.921	133.17	126.059	163.921
ENSG00000153767.10|GTF2E1	0.682078	7.31e-05	26.1424	59.2256	54.0166	28.6363	42.0005	22.8064	36.5395	29.9089	31.5008	43.3177	45.2245	38.2711	23.881	35.9023	28.0314	57.17	34.7062	52.4313	21.1816	42.2614	76.9002	49.701	36.9467	53.5466	27.4091	57.8625	71.0735	41.299	55.2147	64.8763	50.912	51.799	55.3667	76.4155	58.7934	73.9948	55.0128	87.6084	63.3174	93.3481	53.1284	67.2156	93.3481
ENSG00000075643.6|MOCOS	1.44977	7.43e-05	23.5071	71.2153	40.9649	74.3733	9.10082	3.7741	20.0378	18.8601	3.67751	17.5043	18.0898	21.8212	16.6659	19.5627	18.5382	51.4348	30.3679	39.3533	13.098	36.2241	50.888	86.0328	28.6426	76.3593	14.5072	36.6952	46.8738	70.1617	30.6715	76.0864	53.9785	65.3391	62.4379	193.115	44.274	66.4921	45.3808	64.351	52.924	225.834	53.0197	75.5679	225.834
ENSG00000118242.16|MREG	1.53814	7.47e-05	32.9415	77.2922	22.6925	24.5454	7.73356	7.54821	4.66566	8.83907	7.4518	15.1778	17.6479	16.1142	25.1513	14.2785	18.7012	35.1395	11.8156	17.915	6.61384	32.5193	94.0369	62.7131	40.2328	33.0875	10.6426	57.1873	114.411	61.1972	37.9956	59.7867	48.7926	56.5216	34.1896	36.01	26.3804	69.5091	96.5104	56.2732	41.4142	19.3608	56.3837	51.4696	19.3608
ENSG00000125319.14|C17orf53	1.52258	7.5e-05	3.58404	5.91271	4.17654	5.89679	2.56361	0.862652	2.50472	4.36814	6.62919	2.99125	3.38815	1.81284	3.65837	3.07306	5.54109	4.77934	1.90461	6.50913	3.02594	3.67043	15.0484	5.91922	11.4126	11.4064	5.11319	9.05466	11.4411	2.43545	6.30769	8.66521	5.50156	12.5537	10.06	16.6541	7.22563	25.009	17.6269	16.2639	9.78204	24.2738	8.73826	14.6602	24.2738
ENSG00000106636.8|YKT6	0.800974	7.51e-05	73.7363	135.762	98.8796	124.017	92.5037	39.4663	60.8009	32.8896	76.018	55.6889	79.4891	52.841	101.367	117.039	76.5159	98.4089	43.8766	94.7108	85.6773	107.094	182.054	225.339	107.376	62.4634	60.4069	117.155	171.027	154.263	101.969	120.508	156.93	125.268	124.803	133.959	71.6769	191.021	165.038	152.393	188.809	273.632	132.063	146.814	273.632
ENSG00000173473.11|SMARCC1	0.553187	7.53e-05	420.914	753.706	510.408	524.667	335.406	391.105	332.048	403.257	343.992	396.248	381.801	435.955	348.612	457.099	414.93	585.173	389.74	448.951	397.435	587.475	1045.43	602.332	532.929	493.235	328.849	579.181	500.288	626.896	586.107	728.812	639.399	917.377	497.134	745.283	578.187	681.197	975.878	617.379	966.401	543.809	631.736	723.066	543.809
ENSG00000170906.15|NDUFA3	0.702126	7.55e-05	43.641	61.9849	28.8181	21.4127	29.0115	29.2223	18.0733	20.8129	24.1941	32.5344	28.0775	38.909	31.3502	27.5826	25.9535	26.5822	43.9824	30.4555	30	45.1429	89.246	38.4749	50.4464	34.8528	14.3288	49.0461	69.4787	55.6008	44.6321	40.9423	52.806	65.6678	52.305	43.8734	40.3545	103.013	58.0205	44.1837	71.2653	44.5506	50.4602	59.0022	44.5506
ENSG00000166851.15|PLK1	2.66322	7.58e-05	7.48432	59.9154	5.56872	13.9312	1.92271	1.45573	0.343786	2.46672	2.75813	5.50242	0.559782	7.28494	7.1135	4.7595	1.95568	7.23728	10.1932	5.55366	5.53314	7.47807	84.6393	33.6273	35.8809	7.19687	1.72421	46.5441	50.4102	10.5709	8.51987	13.3361	17.8124	43.4	50.2273	35.8891	31.5269	56.6076	50.4062	97.2584	51.3025	39.2212	29.4718	53.3169	39.2212
ENSG00000131473.17|ACLY	0.86339	7.58e-05	376.008	514.635	289.539	389.925	255.378	199.003	194.288	203.504	200.231	259.389	177.657	342.325	251.767	263.384	284.837	283.665	257.228	378.724	220.634	477.122	696.37	614.323	883.212	461.46	160.887	494.631	678.041	424.494	412.631	379.369	508.128	709.105	365.661	356.632	386.537	717.48	784.266	727.107	499.283	529.778	535.221	548.138	529.778
ENSG00000181991.16|MRPS11	0.708163	7.58e-05	26.1951	59.3241	35.2918	26.7935	27.4306	17.5226	22.5425	17.8837	25.2103	31.6851	22.8921	28.1326	31.147	27.0205	26.7684	41.9216	27.0172	39.1742	20.2738	30.7699	59.9785	36.1277	61.7703	30.5075	23.7823	41.3417	56.8241	33.8372	41.6726	49.4465	45.4105	48.5709	44.3225	57.5838	43.3538	52.5983	54.8225	61.2608	60.8985	41.8859	44.1058	53.5486	41.8859
ENSG00000198876.13|DCAF12	0.599525	7.58e-05	98.9827	230.825	146.562	145.835	84.3856	102.817	112.123	102.009	111.777	118.32	106.506	137.004	106.093	138.625	111.27	170.327	126.127	130.72	102.623	150.007	277.535	185.282	189.529	174.626	85.6756	208.734	214.365	149.443	184.597	206.258	177.944	239.178	122.543	209.568	144.069	219.285	263.681	238.863	230.835	143.478	191.097	204.121	143.478
ENSG00000125834.12|STK35	0.505109	7.58e-05	77.742	137.273	69.1914	79.0538	73.832	82.7068	87.7145	66.4986	79.5987	67.0261	64.0509	66.0344	76.9782	72.7416	73.6639	70.4156	66.3792	70.1672	93.1125	90.9718	133.992	139.102	139.349	133.029	67.6011	103.573	112.157	121.669	75.3037	85.4602	100.877	117.736	82.959	112.909	94.1377	92.0569	141.092	132.931	120.176	127.49	110.821	110.894	127.49
ENSG00000048140.18|TSPAN17	1.0777	7.59e-05	29.4629	112.046	48.7611	44.2259	31.3615	20.5419	17.4348	27.1853	29.7104	45.755	20.3879	34.8468	29.9275	34.0285	21.7162	50.661	49.0613	42.9961	21.7868	59.8246	121.738	86.0328	61.2818	74.3677	29.1927	80.102	96.3826	47.1027	50.1327	81.1438	79.5021	91.6421	63.5314	83.6739	34.7307	100.115	98.452	94.2767	107.735	73.4877	74.8851	83.2165	73.4877
ENSG00000049656.14|CLPTM1L	0.614767	7.6e-05	110.525	196.827	105.179	130.024	101.562	75.4281	71.2127	79.6544	78.7277	97.5664	107.95	102.996	120.472	109.768	98.884	101.094	81.1223	110.834	94.3661	130.077	156.933	150.226	222.035	115.059	78.6598	131.253	232.982	144.832	135.66	139.578	134.202	173.899	166.61	171.259	124.233	179.707	188.719	169.308	150.558	284.624	151.277	164.342	284.624
ENSG00000169258.7|GPRIN1	1.56318	7.62e-05	4.42734	11.4969	4.80302	15.2579	3.20451	2.53404	3.04496	1.0278	1.93553	6.38871	3.59439	5.84138	1.88	6.14612	4.15582	5.59865	3.38597	5.73281	2.3343	4.01346	12.6222	13.0631	9.63634	21.0475	1.90258	4.20962	20.6286	14.7163	8.8786	12.0475	6.62893	4.33402	14.7256	21.2512	25.6987	11.5121	16.3325	21.3058	31.4195	13.1154	10.8096	20.3208	13.1154
ENSG00000065600.12|TMEM206	0.987552	7.63e-05	12.1752	41.9802	18.2376	18.2063	14.1853	13.6946	14.7337	12.1794	14.5649	15.7317	13.2875	27.9648	16.107	15.7775	12.9564	14.0649	16.683	25.6185	13.5735	25.5901	46.4042	26.0242	26.9551	26.9317	12.783	33.2799	21.322	41.04	15.4254	22.5811	25.9295	33.6858	28.1025	54.5191	31.3906	57.6794	46.1042	40.2804	63.7427	101.509	27.6968	45.9741	101.509
ENSG00000164045.11|CDC25A	1.71237	7.66e-05	8.59115	41.9474	11.3463	18.2063	3.07633	2.7497	1.57159	2.67228	1.59681	7.93973	2.53375	7.78851	4.2681	6.52089	4.56325	8.55729	3.03327	8.77836	3.37176	5.72862	30.7109	14.1857	19.1395	5.88424	3.32952	30.8176	25.8291	7.66908	7.92198	14.0447	13.8892	20.8631	19.2089	37.7037	19.0184	13.219	18.8452	47.3281	36.4168	49.7551	16.1904	27.3914	49.7551
ENSG00000173621.9|LRFN4	1.19733	7.66e-05	12.0698	21.3843	11.2767	21.5233	18.458	5.33766	4.0272	8.99324	3.82267	13.4791	13.4937	9.13135	12.4994	16.9018	12.223	12.4263	5.46694	9.19638	3.32853	11.2857	51.2566	42.5061	29.3531	16.2948	6.00502	13.9394	55.1253	27.8781	17.7572	20.6483	16.8655	12.6434	11.2629	19.7995	28.3572	27.5893	25.2793	29.8172	13.2376	66.9925	25.8561	22.1918	66.9925
ENSG00000146425.11|DYNLT1	0.825468	7.68e-05	110.367	221.168	149.242	132.383	105.578	93.436	91.5943	105.401	115.987	122.678	100.083	130.491	82.1609	151.33	91.6725	134.914	114.594	133.049	116.412	139.476	405.937	214.061	132.955	242.431	74.9736	301.187	290.292	140.997	134.674	182.936	298.843	239.088	131.619	209.608	184.697	184.55	294.557	317.093	336.39	215.8	221.531	236.931	215.8
ENSG00000157456.8|CCNB2	2.04976	7.75e-05	8.64386	69.7371	10.5806	28.6363	3.88814	7.06296	4.37099	8.53073	9.53249	17.9106	1.03118	18.2627	8.43458	9.93123	7.98569	26.2636	17.6	13.3766	7.08934	16.6713	129.846	43.3226	43.2969	14.439	4.28081	59.8084	55.2986	22.3854	16.412	35.595	26.4706	54.3097	66.0464	60.8501	46.3872	81.4181	84.3276	111.354	87.2675	76.4439	42.1221	76.8072	76.4439
ENSG00000103550.14|KNOP1	0.71787	7.76e-05	35.735	79.7558	54.9911	56.7935	40.2914	31.8103	41.1561	43.1675	27.291	51.8114	51.5	47.8725	40.2421	55.6149	55.0442	62.1314	50.4016	60.0751	45.1729	60.2705	137.155	76.3375	96.7186	53.9539	31.9277	66.6391	101.271	61.0417	54.2282	83.2376	72.4222	87.8162	76.7626	94.2793	70.7907	98.1702	95.1398	125.178	113.238	65.327	76.8957	96.2226	65.327
ENSG00000030582.18|GRN	0.905744	7.87e-05	344.384	621.557	319.436	251.387	257.045	170.158	158.485	192.866	212.812	303.002	217.726	302.308	370.359	276.126	247.719	322.173	311.404	283.117	248.516	491.152	488.949	615.14	337.361	365.773	163.681	470.803	742.389	584.508	512.717	581.6	381.953	473.006	517.655	642.454	540.32	835.221	440.065	556.932	865.099	1111.23	476.49	628.249	1111.23
ENSG00000123609.10|NMI	0.959446	7.9e-05	47.8048	146.734	43.088	24.8771	24.8243	22.9142	22.7881	29.5492	28.6459	46.789	35.8555	52.2367	31.6551	25.6338	24.446	34.3202	41.1607	54.6408	47.7234	54.439	145.478	54.4466	24.113	71.1087	29.0738	104.605	102.658	64.3581	42.3303	56.5655	68.8597	67.7302	100.309	92.3841	136.196	108.015	116.193	52.153	80.6486	84.8127	69.2772	97.9856	84.8127
ENSG00000183530.14|PRR14L	0.744331	7.91e-05	204.817	385.278	291.905	207.051	148.775	89.5001	164.035	180.533	181.94	176.077	127.1	263.231	179.921	232.129	174.748	211.201	134.487	217.727	216.83	238.132	507.928	336.987	342.956	278.641	187.583	342.29	432.439	179.446	317.597	297.001	288.111	462.485	234.261	308.404	294.956	359.256	377.285	444.602	328.894	343.456	331.122	335.38	343.456
ENSG00000122952.17|ZWINT	1.99422	7.92e-05	13.9145	88.8877	20.5347	26.5724	5.76813	7.38646	4.96034	4.26537	12.0487	16.4334	0.589244	18.5313	9.34917	6.44593	13.5268	25.3988	19.1166	22.8118	7.9539	18.901	88.6932	68.1221	60.8821	22.4506	5.29155	53.2954	52.1783	33.7336	25.5596	40.5558	17.0458	52.8451	64.552	58.2693	33.6742	72.4467	84.0231	258.488	64.1415	93.2232	43.3878	90.7993	93.2232
ENSG00000161513.12|FDXR	0.897553	7.96e-05	22.9273	50.3894	33.4471	16.3636	10.9381	5.93073	11.2467	12.128	11.5648	13.2575	18.0309	18.6656	8.58701	15.8525	15.5232	20.5284	12.8738	15.5264	8.73199	23.1546	63.9402	22.5032	21.8039	48.8392	15.5179	23.0338	26.6266	11.0891	39.5202	37.7533	25.3433	27.379	44.2132	26.2514	26.653	29.2565	37.462	31.281	27.9373	26.5638	30.2791	31.8649	26.5638
ENSG00000221838.9|AP4M1	0.601325	7.96e-05	27.4601	43.984	33.4471	29.5945	40.4623	18.6009	32.365	25.6436	35.6138	28.1768	35.3252	35.7533	27.5394	40.8118	32.5947	36.323	39.8557	30.0972	31.2536	35.5723	62.6503	81.8996	45.162	43.0907	32.9979	38.4823	80.6077	45.7036	49.6245	56.1789	42.8851	50.3344	32.9139	41.9781	36.8439	82.0533	54.5179	43.0452	64.5402	39.9707	52.4681	50.8418	39.9707
ENSG00000160190.14|SLC37A1	1.73256	7.98e-05	50.809	197.813	18.8988	24.4348	17.9026	16.9835	13.997	22.1491	14.2262	24.4101	17.4122	31.2883	78.2993	19.8625	31.6576	31.225	27.3699	32.4262	26.3689	67.8172	136.879	136.703	200.942	131.852	18.8474	105.32	183.786	81.6135	48.7276	45.8386	111.925	114.269	67.8689	94.6019	66.7348	169.267	105.343	146.213	119.538	78.1093	109.725	109.938	78.1093
ENSG00000143621.17|ILF2	0.740113	7.98e-05	351.025	564.335	392.316	461.903	194.92	268.285	196.596	268.512	288.588	290.779	212.835	344.138	241.757	279.911	205.183	362.41	253.595	319.365	435.173	356.203	957.628	253.812	391.759	315.757	250.308	400.987	581.901	497.402	338.612	432.552	395.977	707.222	426.167	697.135	289.673	925.174	681.55	690.946	1270.65	658.683	460.327	711.614	658.683
ENSG00000102699.6|PARP4	0.672659	8.06e-05	399.673	575.011	357.268	282.898	212.694	267.099	280.529	292.717	259.313	310.425	288.965	305.296	317.567	284.408	314.335	414.619	318.775	412.523	302.162	425.255	668.086	692.957	557.753	624.272	315.055	450.549	605.373	394.543	352.364	463.186	469.978	449.004	456.821	790.729	558.487	645.152	530.636	598.567	669.272	335.795	503.593	607.095	335.795
ENSG00000165490.13|DDIAS	1.52157	8.08e-05	4.58546	28.6438	7.20453	9.80341	6.06722	3.82802	6.4337	6.52652	3.2904	11.2633	2.06236	12.757	0.406486	5.24669	6.23373	10.0139	6.84249	15.8249	4.88473	8.36995	34.5498	20.7683	13.633	12.6285	5.41046	24.4635	24.165	5.49272	10.3434	14.1736	16.0988	30.9658	19.2089	28.6306	15.8827	22.5478	30.5711	31.3894	9.48964	38.5134	17.7244	22.5315	38.5134
ENSG00000072518.20|MARK2	0.699491	8.09e-05	58.1352	136.715	63.9011	58.1571	41.8296	41.5151	49.4069	47.1246	40.9365	54.0271	43.1032	50.8939	63.0053	52.8791	63.6818	56.2141	50.3663	58.0447	53.7753	59.6188	114.03	118.282	95.4752	107.817	39.0029	87.2107	107.442	91.9253	64.7211	71.8665	77.7434	90.5959	77.7467	85.7708	86.4008	118.971	97.4622	108.264	90.9091	102.841	88.8427	95.0749	102.841
ENSG00000161981.10|SNRNP25	0.860019	8.1e-05	22.084	57.0248	19.2469	19.5331	16.1508	21.3506	16.6982	17.4726	22.0651	25.3333	23.1278	22.7948	20.5783	21.9986	14.9121	21.1656	15.4838	24.6033	24.4669	39.4829	57.2452	34.2396	60.1272	24.0801	22.3553	39.634	68.0225	30.1063	26.2472	35.6272	28.3646	51.5599	30.3259	34.76	28.1868	51.6058	47.9316	112.004	67.3312	30.1029	39.8008	53.1637	30.1029
ENSG00000064199.6|SPA17	1.66033	8.28e-05	15.4957	38.991	24.8156	14.6683	7.26357	6.03856	6.58104	5.24177	8.46795	17.3566	17.7952	17.1549	14.4302	22.1111	34.8763	43.8334	22.8906	17.9747	12.8386	52.1407	149.132	49.2928	53.1109	124.474	9.39399	68.7042	68.0225	37.9309	48.9668	47.3526	76.7964	97.6499	22.38	18.3881	42.2631	77.2103	186.016	80.0728	60.1276	12.1994	69.2356	69.4939	12.1994
ENSG00000136830.12|FAM129B	1.01328	8.38e-05	533.337	682.885	242.1	254.889	270.461	284.999	128.576	127.653	164.859	265.889	170.468	204.717	322.8	237.263	235.537	204.738	279.766	206.739	296.672	229.522	668.976	896.354	669.526	821.213	150.066	458.611	874.135	351.741	357.984	407.104	522.423	511.922	499.649	689.836	325.119	409.234	549.786	555.522	524.376	434.098	557.505	507.646	434.098
ENSG00000112984.12|KIF20A	2.28751	8.38e-05	10.1196	81.1026	13.539	28.7837	2.2218	7.8717	1.91538	4.77926	11.2745	25.0009	3.85955	21.8548	8.38376	14.8032	8.51535	23.1229	18.7639	19.0496	8.38617	17.1858	200.051	63.4275	80.8653	12.538	0.41619	89.9112	90.8354	20.2091	27.413	53.9562	37.2934	95.4381	73.1541	67.1004	50.1022	98.0114	96.6627	157.164	106.38	106.464	64.3629	92.6535	106.464
ENSG00000170035.16|UBE2E3	0.898997	8.45e-05	77.215	106.987	102.256	53.4397	58.7922	65.1302	30.9407	82.0183	80.131	118.284	85.9413	118.003	71.6939	98.8252	87.5574	152.256	101.791	96.2037	64.7551	104.384	284.69	232.329	86.727	129.408	71.6441	191.419	241.927	141.567	133.687	204.647	161.89	286.494	96.4817	160.089	206.476	96.0663	171.549	133.202	150.718	146.101	180.536	144.94	146.101
ENSG00000181085.15|MAPK15	1.95513	8.49e-05	5.21794	9.36178	0.800504	5.41768	7.51993	1.50964	4.4201	1.79865	3.77429	6.79493	1.26688	2.31641	12.6519	4.83445	18.4567	10.378	5.39639	2.20952	0.432277	11.3886	66.1821	20.8704	12.3452	58.0276	5.17264	37.7278	16.5029	28.9663	28.549	12.9495	17.9026	19.7571	1.78602	5.68579	36.0941	12.3457	91.5611	5.80081	2.55184	3.83052	27.0794	22.2608	3.83052
ENSG00000160325.14|CACFD1	0.996092	8.59e-05	25.668	85.2415	27.4956	25.2088	22.2607	11.0527	16.1579	20.4532	21.0489	31.0203	26.3981	22.1905	28.8097	30.2059	27.6647	31.4981	37.7748	18.4525	22.0461	30.7013	77.6372	70.2142	65.6781	48.1602	20.75	30.3411	74.9219	61.1454	35.8133	48.6412	55.6921	50.8724	26.7175	50.527	73.2447	87.5314	58.858	45.1053	69.8033	44.7588	53.3223	58.8267	44.7588
ENSG00000100526.20|CDKN3	1.88227	8.6e-05	4.37464	31.4687	3.89811	5.30711	1.02544	1.83314	0.343786	2.87784	6.14531	6.61029	1.88558	7.88922	1.11784	2.8482	2.24088	8.37522	8.00641	4.53847	5.53314	4.56231	33.2292	12.6549	14.1659	6.51792	2.55659	16.2031	16.2602	3.42	5.11192	12.1442	6.8995	13.1515	19.136	13.6298	12.2018	26.9144	17.3224	35.0759	36.4434	42.677	11.8596	22.9605	42.677
ENSG00000029993.15|HMGB3	1.47545	8.6e-05	55.131	173.932	105.527	85.7614	13.8862	23.3455	25.9804	39.3647	26.9523	63.6286	41.8953	93.9656	70.9317	72.3668	60.0964	122.988	84.0144	91.2472	37.9971	82.1216	377.837	178.852	199.21	90.753	28.7171	149.124	238.252	90.6299	95.6317	163.061	172.578	159.611	131.765	192.672	126.244	229.567	241.485	436.687	306.273	145.768	162.021	237.813	145.768
ENSG00000160796.17|NBEAL2	1.06046	8.62e-05	92.2363	252.111	55.1303	99.7294	61.5694	63.5128	54.5146	52.0066	55.5981	82.3886	51.4116	64.3223	200.448	61.0865	99.6989	82.8874	96.1828	68.5548	82.5649	120.095	210.37	259.833	305.077	263.75	47.2672	157.623	207.5	193.333	99.249	138.031	146.378	277.646	158.191	104.24	158.453	209.202	237.869	203.95	129.16	137.94	192.171	171.58	137.94
ENSG00000008130.15|NADK	0.545679	8.64e-05	79.9557	173.045	86.698	87.3462	113.696	64.7528	68.8554	68.5028	65.5661	88.9989	73.7145	87.3857	78.655	111.979	85.1943	84.7081	70.3647	100.623	90.7782	94.6765	185.126	145.123	157.556	126.511	80.2057	89.6332	184.514	120.114	97.7841	122.247	108.994	126.613	94.9873	125.531	110.532	138.939	140.216	162.694	138.969	126.116	128.702	130.267	126.116
ENSG00000100804.18|PSMB5	0.663761	8.66e-05	106.889	232.435	157.421	131.683	63.1076	130.045	86.7322	92.2449	102.535	105.912	131.784	137.306	80.4841	140.874	95.1356	127.586	120.167	111.849	126.484	155.599	229.749	103.739	172.788	160.142	118.792	234.667	241.615	166.751	115.332	171.371	150.707	227.132	145.725	216.181	134.39	255.647	254.62	182.915	234.025	408.867	174.399	203.358	408.867
ENSG00000013306.16|SLC25A39	0.902711	8.71e-05	65.725	139.343	82.4171	62.9851	51.9986	39.7359	34.4768	62.3874	44.614	51.4421	58.2173	84.6329	74.9966	62.6605	56.2258	71.7356	40.7022	66.9425	43.7032	75.8441	147.935	125.426	126.96	77.8982	50.2995	148.647	183.543	79.2817	70.4608	136.099	68.1382	120.545	76.9083	116.619	98.6366	121.869	122.437	177.494	165.922	178.869	111.269	125.698	178.869
ENSG00000099341.11|PSMD8	0.482744	8.71e-05	161.176	242.881	152.687	147.825	133.351	138.833	113.253	122.976	131.955	137.893	118.526	148.586	99.7414	155.265	114.244	148.797	162.139	157.533	168.718	145.102	311.01	176.403	209.823	162.586	114.571	219.536	272.055	153.33	165.704	204.518	161.71	183.194	204.08	226.222	183.231	258.704	219.366	204.438	243.434	206.349	194.537	219.925	206.349
ENSG00000254726.3|MEX3A	1.55669	8.85e-05	9.90882	48.747	53.4597	108.943	10.169	38.5498	14.5372	32.5812	21.0489	48.6724	42.1604	58.6824	17.174	57.1889	47.6697	71.599	44.8641	68.9131	30.7781	54.6448	319.609	133.285	41.6983	35.3054	16.5881	72.3182	156.916	138.458	64.9303	97.0246	88.7014	204.655	20.2294	311.993	92.5017	232.544	243.427	162.314	202.153	238.825	114.124	180.737	238.825
ENSG00000164405.11|UQCRQ	0.746109	8.91e-05	115.849	273.003	102.499	86.7565	80.6683	73.2715	54.269	81.8128	72.2921	85.4167	72.2414	120.755	75.0982	101.261	59.8519	120.712	81.2281	115.91	84.5966	132.17	319.424	154.869	184.6	112.842	67.8984	154.207	205.732	145.816	113.748	169.31	132.488	157.459	145.834	158.275	113.701	238.538	231.282	190.125	189.288	107.754	159.866	181.006	107.754
ENSG00000129255.16|MPDU1	1.01792	8.97e-05	36.631	97.921	34.6653	22.9975	19.0562	15.2042	15.6668	18.3976	20.4682	24.2623	16.5578	34.1083	32.0107	25.0717	21.3902	39.054	38.4449	32.1276	20.879	53.5814	105.861	58.2227	72.5612	48.7939	15.5179	70.7693	58.9737	62.2854	43.6755	49.221	53.753	78.4607	46.1815	49.8818	37.8323	144.774	75.2286	46.6775	55.2632	44.1759	59.8412	65.1199	44.1759
ENSG00000173915.16|ATP5MD	0.686599	8.97e-05	70.6794	171.666	89.5172	78.1325	66.2266	84.7556	65.221	64.2888	75.0502	72.5655	59.5726	112.698	55.282	72.4418	41.2322	68.5494	68.0016	89.1571	79.4525	72.5167	199.683	138.796	100.937	89.0783	58.5044	144.517	124.708	101.874	76.7685	98.0232	97.8106	123.146	108.109	115.853	95.5692	149.816	147.373	210.51	148.618	201.435	112.82	139.407	201.435
ENSG00000138867.16|GUCD1	0.516633	9.03e-05	111.053	233.092	109.112	91.2897	122.498	102.548	85.9464	98.6173	97.4056	131.541	108.215	97.8935	73.015	115.914	94.6875	120.758	124.611	105.042	114.078	139.099	215.314	149.052	196.99	139.592	94.7723	132.961	164.232	104.31	152.849	156.006	125.995	177.814	200.253	168.154	158.521	155.85	177.297	190.342	176.263	190.818	150.824	175.24	190.818
ENSG00000106153.13|CHCHD2	0.54002	9.05e-05	400.358	548.206	359.148	346.252	333.27	297.453	221.152	332.75	251.087	316.592	324.143	390.365	271.736	309.705	195.486	302.691	304.879	290.462	393.286	306.567	683.349	524.361	438.92	309.647	308.932	486.212	479.486	465.379	336.43	435.741	408.92	420.818	442.642	509.1	380.913	552.54	616.448	498.219	614.647	529.403	441.516	516.358	529.403
ENSG00000150753.12|CCT5	0.696567	9.07e-05	294.207	715.996	417.654	523.008	237.519	239.224	244.088	291.073	244.845	300.565	274.087	429.174	207.612	371.578	247.516	352.624	285.409	409.478	334.237	354.557	987.326	443.533	346.198	436.158	213.565	561.905	713.058	332.931	387.639	507.704	404.32	521.636	552.537	547.893	418.03	591.204	883.898	550.643	714.727	1158.69	487.998	608.419	1158.69
ENSG00000130702.15|LAMA5	0.911597	9.08e-05	230.116	170.877	228.213	287.726	331.646	118.291	183.631	185.929	121.648	272.868	185.082	194.981	320.87	264.546	358.867	342.838	289.889	207.217	163.617	287.117	506.761	889.669	487.767	546.917	181.815	330.297	842.585	520.513	384.171	415.672	506.775	422.552	283.54	826.86	389.196	300.584	605.826	247.808	266.693	342.457	502.958	417.215	342.457
ENSG00000100246.13|DNAL4	0.85653	9.08e-05	36.2093	51.4734	39.6771	26.9041	25.1661	17.5765	16.3544	21.0699	23.6135	33.6792	34.2056	27.0919	24.9989	36.3146	40.2951	53.4376	42.0778	33.9788	19.2796	41.3352	119.619	58.2737	42.8084	92.8804	27.2901	47.8547	77.0367	47.5172	63.615	71.9631	64.3503	62.9479	34.5541	71.6975	45.4669	50.0974	99.6703	55.2432	48.4051	20.1102	64.6797	57.8764	20.1102
ENSG00000156876.10|SASS6	0.850109	9.1e-05	22.2421	38.0056	18.342	17.3218	15.2535	22.6446	11.3449	17.7809	21.0489	28.3615	17.1175	16.8191	15.294	17.8387	19.6383	22.5312	13.2265	31.5902	16.6859	22.6743	51.1951	32.7598	48.8922	23.6727	15.8747	44.0819	27.8747	26.5827	23.467	30.4732	21.2396	40.7995	28.1025	27.7838	24.0627	51.7646	61.9037	71.4529	59.4099	50.0466	32.2428	46.3543	50.0466
ENSG00000172197.10|MBOAT1	0.736331	9.1e-05	68.5184	120.159	78.4146	72.0145	43.5387	33.7513	66.0068	62.7471	57.2433	46.3089	73.8323	63.1809	49.0831	77.7634	65.719	88.7591	45.7106	70.9435	41.8012	117.591	151.405	98.3815	70.2964	168.606	80.7408	141.777	122.974	82.6499	81.6412	114.87	75.8945	169.804	74.1746	89.3597	99.7614	149.419	116.307	63.592	153.243	123.16	113.253	106.551	123.16
ENSG00000163468.15|CCT3	0.670375	9.12e-05	290.096	921.725	489.769	550.134	302.634	348.673	326.891	409.167	414.494	339.119	351.867	530.894	226.971	478.348	341.47	477.706	367.872	539.481	425.274	580.58	1277.33	374.34	592.923	532.342	409.352	494.869	568.865	574.507	418.908	479.937	428.626	913.76	553.886	1044.98	510.838	1175.86	881.119	1028.75	1117.57	903.503	588.813	901.857	903.503
ENSG00000170270.5|GON7	0.998072	9.14e-05	31.3603	46.1191	24.0151	21.855	11.1517	16.3904	9.92067	12.6419	13.0164	14.6977	20.2111	17.7256	13.3124	15.1779	22.0829	29.9505	22.2557	19.2288	19.0202	28.0942	90.6587	33.6273	25.1344	58.9782	13.4964	54.2088	42.2627	34.77	35.9927	30.3766	54.7	47.465	25.1501	45.0025	29.4819	29.1771	75.6474	38.654	38.3839	25.5646	43.4726	40.2138	25.5646
ENSG00000106077.18|ABHD11	1.51337	9.16e-05	30.2535	94.4719	35.605	25.7247	13.7153	5.87682	13.113	19.9393	11.8551	13.1467	18.0014	27.7298	29.7751	21.8862	28.6426	37.643	22.679	21.5577	15.7349	25.1785	82.2439	96.7487	95.9637	104.694	16.4098	76.8058	98.9135	53.0099	46.6948	66.487	45.0046	63.9043	55.1845	76.1332	55.76	92.7317	62.1702	75.2478	64.1149	30.7274	70.5733	68.7632	30.7274
ENSG00000124507.11|PACSIN1	2.18744	9.17e-05	1.42307	3.97465	6.02118	9.21373	0.341815	0.646989	3.38874	2.26116	2.32264	3.10203	4.41933	16.3491	6.70701	4.38473	14.8713	16.8415	5.1495	15.4069	6.18156	20.1016	23.4017	17.8597	36.0141	8.10214	1.36748	13.5423	36.0221	17.4627	22.8392	30.1833	23.1336	42.9516	4.95713	20.1221	16.7689	55.0595	11.6498	192.023	59.0909	55.5842	22.74	51.3816	55.5842
ENSG00000198826.11|ARHGAP11A	1.70625	9.17e-05	7.80056	73.4818	13.2953	15.995	3.80269	16.1208	4.37099	29.4978	6.72597	35.0087	8.72082	11.3806	12.0929	5.69641	5.66332	43.0596	16.8593	14.6903	13.1412	8.54147	103.373	37.1992	47.6932	21.6359	27.0523	52.1834	34.0113	19.6909	14.2596	37.9143	19.526	60.9154	30.6904	36.8569	35.9577	82.7678	83.3758	102.788	58.3998	46.7573	39.6212	61.5481	46.7573
ENSG00000133740.11|E2F5	0.777762	9.2e-05	22.1894	48.3856	20.9871	61.4003	22.9016	8.19519	22.7881	24.77	16.5488	22.1205	24.925	20.8477	25.7102	21.8487	25.0979	31.2705	19.4341	26.0962	13.7896	28.4373	108.072	35.7705	24.9568	40.8275	23.2472	38.1249	39.2811	28.0854	28.7882	37.109	37.8345	41.487	24.0566	61.455	37.9005	28.8993	50.4824	33.6121	42.7432	157.468	40.2987	39.8784	157.468
ENSG00000196636.7|SDHAF3	0.93598	9.22e-05	10.2778	45.922	18.0983	12.6412	7.90447	10.9988	8.25086	10.6377	9.24216	11.1156	9.31006	17.5577	11.9405	12.4422	10.797	22.4401	9.55832	22.3341	10.8069	18.6609	51.7479	21.8909	28.0209	10.999	11.5939	22.4381	26.5572	36.2727	28.6985	19.5853	16.9556	26.7215	18.2247	25.9288	18.7117	20.2454	37.3859	48.1413	45.1888	28.4791	25.1235	30.5466	28.4791
ENSG00000243989.9|ACY1	1.15505	9.27e-05	29.2521	88.8877	36.9972	26.425	13.6299	13.5868	8.29997	9.45575	10.0164	18.6861	17.4416	20.982	26.3199	10.5683	27.0943	41.8761	5.11423	22.3341	16.3401	34.9549	43.4253	28.4225	62.0811	44.2676	16.4692	26.0123	47.8099	63.6845	51.3882	47.5459	17.4066	36.5253	57.0798	42.583	57.6346	42.7138	54.7463	64.2968	51.0633	53.8355	40.4199	52.8739	53.8355
ENSG00000131153.9|GINS2	1.2004	9.29e-05	5.32335	37.48	11.2071	11.3513	3.20451	4.42109	4.0272	10.7919	11.5648	12.0388	10.2234	10.7428	3.25188	6.89565	10.3081	10.378	10.2285	6.50913	7.21902	6.82632	85.1307	17.7577	10.4801	5.9295	5.29155	25.6152	25.0317	7.1509	10.5826	15.3332	14.3852	17.4855	25.624	26.2918	21.1656	30.7253	27.4874	33.6664	41.4673	18.5697	20.0145	29.4897	18.5697
ENSG00000261068.2|AL512274.1	2.40613	9.31e-05	0.632478	10.2158	0.661286	1.32678	0.640903	0.161747	0.834908	0.35973	0.193553	0.849367	0.618707	0.469996	2.43891	0.487193	1.38527	0.591728	2.85691	0.537451	0.259366	2.60704	11.6087	13.5734	9.10345	30.598	0.41619	3.05793	2.63492	3.7309	0.956616	2.5448	16.4596	7.62189	4.99358	8.75048	2.07907	3.37423	6.43403	4.28284	2.55184	1.58217	8.52554	4.63801	1.58217
ENSG00000182742.6|HOXB4	1.59064	9.31e-05	15.9701	14.0591	26.3818	4.34888	9.65627	6.63164	8.10352	6.52652	1.93553	5.0962	6.42276	15.0063	18.9016	10.6058	25.0979	18.8442	12.521	24.5436	3.50144	29.3291	46.742	66.183	33.0833	45.5349	11.5939	31.731	64.6249	33.9927	38.8028	39.525	68.8146	34.3434	28.2848	66.9795	9.37287	38.7838	47.589	22.2816	3.66826	33.8502	42.9143	30.9942	33.8502
ENSG00000106484.15|MEST	1.27586	9.31e-05	32.678	170.286	200.335	271.4	28.6697	58.9299	57.0193	130.479	99.4863	134.495	85.6761	130.995	78.909	151.067	72.6861	132.501	85.39	137.886	64.0202	169.149	434.13	289.276	100.493	97.5878	111.598	149.72	241.997	360.032	223.609	306.922	229.803	237.265	166.647	365.826	324.063	215.514	389.43	116.287	410.978	878.98	231.869	284.106	878.98
ENSG00000012048.22|BRCA1	0.992814	9.31e-05	22.453	72.792	28.5397	30.8476	15.9798	33.1582	19.3011	21.2754	18.7263	28.0291	27.1052	53.3781	15.1924	21.1367	28.6018	44.6072	26.3824	24.8422	21.0951	28.0942	97.0773	68.7854	42.6752	53.5918	23.485	53.9706	58.3149	32.5936	27.3831	42.4885	36.4817	54.3396	53.5442	39.2763	89.8773	52.1219	77.7794	98.4511	95.9331	60.0393	49.2656	72.4262	60.0393
ENSG00000013275.7|PSMC4	0.599599	9.31e-05	119.486	196.762	138.452	138.022	114.978	121.957	85.308	110.591	104.132	104.435	89.8892	134.855	97.6582	132.816	92.8133	128.587	121.295	128.033	143.559	120.575	253.795	191.456	173.099	149.052	92.7508	170.212	251.67	113.326	127.798	148.951	194.088	163.228	196.207	182.308	146.489	227.582	225.305	267.759	231.765	234.37	169.119	211.059	234.37
ENSG00000085760.14|MTIF2	0.649769	9.32e-05	64.6708	182.834	100.724	62.8745	51.2722	51.9748	55.9879	48.4607	47.5657	64.5519	75.9536	73.4201	54.2658	58.9878	57.4888	72.5549	56.0449	70.4658	48.5447	93.819	166.3	83.4304	116.879	93.2878	58.6233	115.526	128.522	74.4108	84.6904	105.754	84.8233	116.241	91.3423	115.168	78.4935	76.9324	138.693	134.557	94.9761	189.861	102.374	104.309	189.861
ENSG00000197147.13|LRRC8B	0.892921	9.34e-05	66.9372	204.974	51.6151	80.4912	41.7441	48.5242	62.569	39.4675	39.2913	54.3225	34.3235	69.3916	72.5069	67.1951	48.566	69.3687	45.8517	69.6895	68.1268	75.3639	202.047	146.654	74.9148	140.95	43.0459	147.377	89.3446	87.469	64.9004	95.2207	140.515	126.045	79.8243	130.894	85.5146	96.5029	161.155	218.75	146.757	124.867	113.207	131.343	124.867
ENSG00000017260.19|ATP2C1	0.808631	9.34e-05	272.914	419.244	366.666	307.886	190.135	231.514	256.071	254.997	257.619	271.133	261.359	400	237.184	275.601	282.025	485.945	250.633	315.125	324.164	475.818	801.218	768.733	543.054	455.893	270.226	467.348	391.632	345.886	398.879	595.162	442.605	697.687	268.705	427.846	302.556	915.805	563.605	677.231	1533.36	664.512	514.86	669.873	664.512
ENSG00000143374.17|TARS2	0.780564	9.49e-05	44.1153	73.7446	48.8655	44.1522	38.8814	29.5997	31.7265	35.5618	31.4524	33.4207	49.909	54.956	30.7913	43.0229	48.1586	54.3024	39.7852	65.9273	34.8415	83.8368	101.561	39.1383	113.238	83.013	37.6949	54.2088	60.7072	57.8808	63.3459	71.2222	53.8432	124.132	47.4572	123.394	47.5119	125.759	90.1525	108.589	108.958	120.287	71.6655	93.1174	120.287
ENSG00000163935.14|SFMBT1	0.780373	9.49e-05	46.5398	95.4902	32.4726	42.8254	29.7806	32.026	30.2531	29.0867	29.3717	38.1476	23.8349	33.9404	43.5956	35.3402	35.2837	36.323	35.1647	36.6064	32.853	43.1876	97.2922	37.1482	73.849	53.5918	38.884	54.6854	52.0397	82.4944	48.4885	33.7589	43.1106	33.2673	87.5516	80.6496	119.427	62.4034	98.5282	79.9102	76.6082	83.5637	54.0508	86.4398	83.5637
ENSG00000165304.8|MELK	3.04155	9.53e-05	11.0684	72.6277	12.0772	17.2481	2.8627	2.85753	0	1.07919	10.1132	17.0612	0	15.812	1.98162	6.07117	7.57826	22.8043	7.12465	18.5719	6.22479	12.6921	111.819	68.3262	57.5072	19.8706	3.03224	97.4568	77.1061	27.5672	18.1458	34.2421	28.8156	52.337	83.7973	83.7949	50.9884	109.325	102.411	170.175	129.904	108.42	49.6854	104.342	108.42
ENSG00000092853.14|CLSPN	2.39762	9.53e-05	6.43019	75.9783	8.17906	62.1006	0.854537	6.63164	0.687571	3.18618	5.32271	20.3479	1.26688	10.8771	4.97945	9.93123	6.23373	21.8484	17.7058	15.7652	3.02594	10.2566	86.2977	41.8428	42.5864	13.8506	2.49714	58.1802	51.5196	17.4109	13.841	36.1748	27.9137	46.2395	74.4298	35.9294	44.3081	52.1616	49.9113	149.791	74.4285	225.043	36.5295	68.7085	225.043
ENSG00000058799.15|YIPF1	0.893658	9.53e-05	59.6637	88.5263	50.571	38.4765	22.9443	30.8937	31.4318	27.0311	23.7586	36.3012	41.8363	54.3517	43.0875	40.437	37.4431	51.7989	53.6465	53.3868	37.8675	88.6049	69.2839	87.2065	104.801	77.2193	25.0308	62.4692	120.582	64.8245	62.9274	79.823	97.5851	117.975	64.6978	64.8422	86.0259	151.801	82.5383	69.8265	73.4716	114.999	80.8106	84.7433	114.999
ENSG00000096433.11|ITPR3	1.55535	9.55e-05	257.893	601.092	146.457	206.019	92.8882	89.8236	64.337	94.5061	62.5177	120.832	87.5028	117.566	246.279	105.721	180.778	200.55	149.336	108.147	92.2479	213.537	745.907	899.824	966.343	412.44	81.7515	359.486	889.84	214.475	225.343	295.358	361.435	303.441	566.862	543.175	383.435	319.003	459.785	416.574	581.978	314.644	479.637	467.259	314.644
ENSG00000166803.13|PCLAF	2.31228	9.64e-05	8.32762	65.8938	6.99571	11.2039	0.982718	4.15151	0.343786	3.23757	5.08077	8.89989	1.88558	13.1935	4.06486	8.50713	9.24873	20.4829	12.3447	14.3917	5.23055	8.06123	111.88	36.74	38.5453	15.5706	1.42694	43.4862	45.9031	20.2091	12.6752	26.0923	23.8551	41.2479	52.4143	34.4777	17.0075	48.311	45.6854	152.556	62.1212	43.0934	34.8026	58.939	43.0934
ENSG00000236534.1|H3F3BP1	0.926779	9.7e-05	10.9102	34.8193	16.8106	8.69776	6.28085	5.87682	8.15263	10.9974	10.5486	10.8202	13.9062	16.987	9.85727	10.9056	12.7934	16.4318	8.5002	14.5709	11.1095	28.1628	49.1068	21.0234	17.2299	16.2495	7.72923	22.3984	15.4975	25.9609	16.2027	21.5181	17.8575	34.3732	16.4023	49.8414	13.2583	42.9519	34.3402	31.1726	36.789	19.8188	22.0956	32.108	19.8188
ENSG00000143549.21|TPM3	0.98118	9.7e-05	178.253	420.722	210.985	270.736	114.593	197.925	137.318	127.087	152.084	175.45	200.49	187.361	186.12	199.936	185.138	290.766	259.38	233.074	216.571	305.366	450.314	251.771	757.674	394.515	130.03	285.182	590.361	384.283	173.357	280.315	314.04	459.675	479.529	469.018	272.529	761.067	453.466	705.15	963.477	376.682	372.626	586.319	376.682
ENSG00000169223.15|LMAN2	0.579888	9.7e-05	214.621	271.886	181.714	135.479	136.641	122.874	95.5233	119.173	95.8572	140.293	148.431	162.384	197.4	149.98	130.868	156.444	145.315	136.811	160.332	226.812	283.216	297.951	202.185	142.67	104.107	192.173	315.497	247.172	169.441	215.696	235.395	300.123	248.367	310.259	179.755	295.821	327.564	171.259	306.672	175.163	225.469	262.814	175.163
ENSG00000123485.12|HJURP	2.74093	9.71e-05	3.84757	33.0126	8.17906	13.1941	1.06817	3.28886	0	1.28475	4.06462	8.49367	0.176773	8.22493	3.86161	3.4853	4.68548	15.8856	4.72625	5.67309	5.10087	10.6683	75.8253	24.9526	34.149	9.50531	1.36748	37.7675	67.4331	14.6645	13.0638	19.5853	11.1835	33.9249	35.7205	48.7123	33.9809	66.2937	44.4671	78.8801	68.8198	51.8369	28.6185	53.8392	51.8369
ENSG00000185043.11|CIB1	1.18496	9.71e-05	127.181	195.349	49.9445	56.4618	44.1796	56.8811	33.0525	41.5745	29.904	54.7288	45.6959	47.671	60.8204	54.753	41.0285	58.8086	50.5427	53.9839	44.9568	83.9054	170.446	192.477	94.9868	270.901	38.4083	135.026	195.955	102.134	95.1534	77.4071	155.532	106.378	120.793	103.473	122.188	118.495	167.894	185.897	124.721	133.985	136.234	134.78	133.985
ENSG00000139433.10|GLTP	0.760701	9.71e-05	115.164	94.2748	124.148	56.5355	70.8839	64.5911	72.8334	64.2888	66.05	73.9688	71.0923	91.0449	67.3242	77.9883	82.546	116.206	86.8714	84.9769	80.7926	103.973	107.98	143.286	159.155	168.018	60.942	97.3773	155.876	113.326	115.751	194.275	189.308	168.907	81.7197	135.411	105.385	154.46	118.63	238.755	234.45	158.509	139.517	152.687	158.509
ENSG00000105063.19|PPP6R1	0.682664	9.71e-05	117.799	231.942	110.087	108.317	119.678	82.5989	96.5055	104.63	92.7603	125.189	86.8546	95.7113	123.521	105.871	93.18	105.737	112.055	100.384	115.461	109.839	214.362	221.818	146.943	226.362	77.6491	220.767	255.691	143.07	131.176	125.597	191.698	167.592	217.822	177.348	200.954	170.657	224.277	184.162	144.179	175.246	176.894	188.486	175.246
ENSG00000068489.12|PRR11	1.71823	9.72e-05	7.58973	39.2538	10.1629	15.995	4.74268	6.73947	4.46921	5.70428	9.4841	12.0388	1.88558	8.15779	2.79459	6.3335	4.68548	11.7435	13.8261	9.13666	6.18156	8.16414	49.721	29.4941	34.3267	6.33687	2.19986	32.4856	27.424	8.39454	10.6125	20.2618	15.6028	34.2836	51.175	30.1629	26.6189	32.3926	40.3935	67.3869	40.8028	71.9056	22.5953	41.2761	71.9056
ENSG00000214050.8|FBXO16	1.53523	9.84e-05	5.53418	20.4645	8.07465	3.72235	2.00816	15.7434	2.70117	2.51811	1.45165	3.21282	2.44536	5.37138	7.51998	3.71016	4.19656	9.14902	5.57275	7.88261	1.51297	10.634	20.4842	13.4203	31.2626	13.4885	2.6755	10.4049	20.6633	13.11	10.3733	12.273	23.3591	23.7026	5.10292	17.8639	8.11179	19.4117	14.2767	17.3482	19.7501	16.1132	16.2681	14.5522	16.1132
ENSG00000123219.13|CENPK	2.18742	9.88e-05	2.95156	36.4945	4.629	8.55034	1.19635	1.61747	2.4065	6.88625	7.20985	11.7434	0.648169	3.79354	4.11567	5.99622	3.82987	14.2015	10.7928	8.30063	3.50144	6.51759	48.6154	20.3601	19.1839	16.838	2.08095	41.4608	21.9808	16.9445	9.53627	18.3934	20.2025	29.7403	27.4829	26.6144	23.9945	22.4684	53.2996	44.6716	30.9942	23.7326	22.1114	32.7894	23.7326
ENSG00000187531.14|SIRT7	0.789089	9.9e-05	13.3874	29.4321	13.9566	18.2432	18.8853	10.1901	12.7692	11.1516	10.6454	12.0019	12.9928	12.2535	19.1048	14.2035	18.7012	13.5642	12.2036	15.1681	12.7522	17.8033	29.9125	25.6159	29.3531	30.5075	10.8804	19.0624	44.2736	25.3391	18.5045	18.329	18.8045	26.0639	22.3435	32.0985	32.2086	27.4702	29.7336	30.1425	25.4386	24.1073	24.7205	28.4908	24.1073
ENSG00000106868.16|SUSD1	0.742019	9.9e-05	42.376	41.586	52.9377	39.0662	31.2761	29.2223	27.2573	25.7978	23.2748	40.9542	16.6756	29.3412	49.0323	38.863	28.5203	53.9382	43.6649	34.158	28.1845	57.3891	48.4619	82.8691	51.6454	52.6413	26.5172	54.3677	59.9791	59.0208	55.3044	67.8721	51.4081	83.7512	59.7042	98.4328	51.0906	55.8931	59.4672	40.3888	90.032	72.3219	57.8199	65.0012	72.3219
ENSG00000085552.17|IGSF9	2.55303	9.91e-05	7.43161	22.0741	6.1952	17.6535	3.3327	0.215663	2.11183	4.21398	4.50011	7.16422	2.71052	18.5984	11.3816	10.5683	18.8642	17.7518	4.79679	8.71865	8.55908	62.5345	157.486	31.4331	38.5009	72.9645	4.04298	61.0395	64.9716	84.4117	22.5403	36.497	32.6035	192.072	3.20755	85.8515	29.2093	246.993	42.1448	23.3659	69.4312	66.8676	66.5469	71.4577	66.8676
ENSG00000143457.11|GOLPH3L	0.715182	9.91e-05	114.004	325.133	133.44	69.619	90.3246	84.7016	106.524	79.3461	83.3246	104.029	134.79	132.673	92.8311	94.328	117.87	127.859	115.088	150.845	103.012	264.58	286.41	148.899	238.955	268.593	93.2265	178.591	161.978	175.612	149.74	144.12	166.219	340.056	129.505	247.352	118.064	342.742	258.998	207.962	318.288	125.616	196.033	231.844	125.616
ENSG00000116133.13|DHCR24	1.84386	9.95e-05	191.852	450.482	73.716	111.081	112.414	66.9094	79.7092	84.742	57.824	68.3925	19.1504	97.0206	111.631	50.6306	133.068	109.925	94.1018	139.14	112.651	216.658	664.155	707.806	461.434	768.843	72.7143	283.355	609.672	202.453	50.4615	136.775	495.772	197.512	302.749	375.262	318.712	647.018	503.986	597.32	487.188	923.072	387.579	461.748	923.072
ENSG00000110697.13|PITPNM1	1.34562	9.95e-05	55.4472	91.0885	34.3521	64.7541	31.8742	45.6127	18.7609	30.9367	21.3876	49.8172	28.6078	38.6068	51.9793	49.4688	64.0485	51.6624	61.9704	33.0234	58.3574	41.4038	258.617	129.253	92.1003	247.138	20.9284	205.914	51.5196	85.8108	66.2457	60.6565	154.675	133.906	102.933	94.8439	148.807	119.726	274.303	117.263	59.1707	179.285	125.564	131.007	179.285
ENSG00000129351.17|ILF3	0.464963	9.95e-05	321.509	426.076	388.662	464.446	286.355	383.233	343.245	381.262	348.88	300.343	283.397	379.354	387.279	456.649	412.241	446.163	348.614	368.811	350.793	353.082	663.817	519.259	584.975	415.382	398.65	555.392	472.171	407.446	422.824	526.226	416.27	559.686	454.342	495.834	447.444	452.305	627.299	773.567	544.392	585.82	495.175	542.169	585.82
ENSG00000165891.16|E2F7	2.99006	0.00010061	7.85326	27.1656	8.28347	15.3317	0.427269	1.13223	0	0	2.17747	8.93681	0.79548	8.79564	5.18269	6.48341	7.49677	10.8787	13.685	10.8087	2.68012	5.45419	132.825	46.5373	15.3204	38.0212	0.713468	143.921	23.957	15.6491	15.7244	16.2674	42.6146	46.7177	43.63	17.501	29.0729	66.77	145.889	61.0982	27.4057	38.9298	44.8557	55.9095	38.9298
ENSG00000205581.11|HMGN1	0.614973	0.000101437	205.344	419.802	248.539	226.179	106.817	211.296	159.713	171.18	161.907	187.119	221.968	192.094	179.921	233.178	171.04	286.806	174.272	277.086	155.62	236.691	560.106	322.496	263.911	226	162.671	327.358	406.956	227.222	271.32	357.11	228.315	333.869	318.422	313.525	280.607	333.969	336.397	383.992	493.089	319.391	307.278	351.429	319.391
ENSG00000116221.15|MRPL37	0.585823	0.000101437	66.7264	159.413	79.5283	81.8548	77.5065	50.0338	51.1258	54.0622	62.808	60.2681	67.7631	83.525	52.6907	73.6785	56.3073	84.2984	51.5655	76.1389	68.6456	75.2267	166.883	85.5225	108.842	65.994	60.7637	116.36	132.023	77.8826	79.997	102.501	75.9396	93.4653	94.076	98.5538	85.8555	111.31	149.201	146.267	130.356	185.822	97.1812	116.517	185.822
ENSG00000167130.18|DOLPP1	1.1129	0.000101738	21.5042	54.0027	28.8181	11.9041	13.929	12.9937	13.8005	15.2628	13.9842	15.3255	13.3169	17.6249	20.2735	15.815	19.5975	19.8912	12.1331	24.7825	15.2161	25.5215	48.5847	54.0894	62.5252	35.9391	12.2479	51.0318	77.9035	32.8009	27.8017	37.8821	34.4073	32.5201	37.47	26.6144	29.2774	67.6433	41.3453	45.1053	43.328	30.7691	42.3111	41.5405	30.7691
ENSG00000163808.17|KIF15	2.2343	0.000101902	7.16808	74.303	13.3649	43.6731	5.04177	4.7985	2.70117	7.55432	10.2099	20.9387	0.79548	18.0948	4.47134	10.3435	11.8563	31.9533	18.7992	17.079	10.245	12.1433	121.492	42.5061	51.5122	16.2043	2.43768	62.9458	55.056	32.1272	27.3234	44.9689	20.2025	73.8277	67.796	70.3264	31.561	77.6469	101.802	148.978	156.964	122.66	45.8837	93.5821	122.66
ENSG00000278053.5|DDX52	0.575729	0.000102619	83.5397	168.019	115.69	121.4	71.482	69.767	81.1825	90.3949	82.6956	100.631	75.8357	108.737	78.7058	112.654	75.0492	129.497	80.8048	101.22	94.8416	90.9375	210.278	121.191	111.417	130.811	69.5631	147.615	149.67	107.419	120.055	138.772	122.793	140.751	105.776	259.651	155.896	122.822	172.158	166.543	194.631	167.46	130.861	168.211	167.46
ENSG00000185651.14|UBE2L3	0.464067	0.000103375	135.034	270.276	177.573	149.889	161.764	139.264	143.85	136.492	144.584	151.926	136.204	193.269	107.668	163.397	138.446	166.549	133.57	168.64	158.386	169.835	288.959	234.268	208.758	195.673	121.349	242.927	259.782	154.159	177.692	210.864	194.178	214.011	236.302	212.27	187.117	253.663	238.325	286.679	280.091	163.547	208.552	242.064	163.547
ENSG00000131475.7|VPS25	0.636953	0.000103395	63.3005	133.299	70.2703	57.42	50.4177	28.3597	33.1016	43.3217	39.1945	57.4984	61.7233	59.0181	37.9048	54.7904	43.8806	72.9646	48.4617	54.0437	36.0951	67.7486	137.831	66.5912	60.7489	71.1087	43.581	82.6834	119.646	55.2899	73.6296	107.687	74.6319	76.6972	79.1682	80.206	69.6319	95.5502	105.762	70.8024	98.033	127.282	80.8438	85.5933	127.282
ENSG00000167114.13|SLC27A4	0.755619	0.0001034	36.1566	91.7783	40.3384	40.8721	40.1633	26.4187	25.0964	27.3394	34.2105	39.514	34.8243	41.9975	37.1934	46.6955	27.461	29.3588	32.8369	42.6975	38.343	40.9922	92.8392	59.0902	69.8079	60.155	27.8252	72.8741	112.435	50.1599	35.6938	57.2419	52.31	70.8089	54.6377	49.2366	55.5555	84.9115	65.825	96.2825	89.1548	58.9151	63.4367	70.8005	58.9151
ENSG00000113300.12|CNOT6	0.643199	0.000103417	126.496	234.472	151.956	122.58	103.912	134.196	145.52	125.803	71.5663	140.404	112.605	88.695	122.606	131.017	153.562	177.291	87.8942	156.1	125.014	137.761	269.949	201.509	219.549	142.172	125.868	224.818	241.65	176.596	164.568	180.455	196.388	228.776	174.994	231.666	184.765	202.93	246.587	344.199	209.835	149.599	197.691	227.854	149.599
ENSG00000079805.16|DNM2	0.599609	0.000103754	200.495	326.808	125.261	146.609	150.569	139.588	142.376	163.471	149.713	165.257	134.141	149.559	208.07	147.919	143.498	161.815	143.869	185.779	147.32	159.544	236.689	282.286	293.575	314.218	149.055	277.597	310.539	220.382	199.724	204.228	219.116	204.356	283.358	217.23	287.321	241.873	258.199	310.045	208.639	227.5	242.647	258.095	227.5
ENSG00000129810.15|SGO1	2.93404	0.000104095	1.21225	25.5889	6.61286	7.77639	0	0.37741	0.196449	1.43892	1.40326	5.39163	1.0901	3.59211	0.965403	1.38663	3.42244	7.10073	7.83006	6.27026	2.63689	3.46461	30.4345	17.1453	17.674	8.6453	1.30802	17.8313	19.5192	14.9236	5.50054	12.6918	10.6424	24.4498	18.8808	31.655	14.8262	51.6852	39.2894	53.9963	31.4726	24.5237	15.0638	34.5436	24.5237
ENSG00000102178.13|UBL4A	0.489191	0.000105444	48.1737	80.1172	53.8774	50.823	59.7322	43.2943	41.3034	45.2231	37.5009	44.2779	60.4859	51.3974	40.5469	49.7311	54.3108	49.5686	48.7439	47.654	41.5418	59.1728	124.656	63.7847	69.3195	57.9371	39.7758	49.1255	77.4528	60.0054	65.887	71.5444	59.6153	68.1786	70.1652	82.3835	61.2474	88.0872	70.1652	97.8005	87.7459	68.991	67.2735	79.6564	68.991
ENSG00000122705.17|CLTA	0.413967	0.000105655	224.793	435.635	224.28	172.444	176.462	221.216	180.537	203.453	209.666	177.961	217.254	227.948	150.095	211.254	180.33	185.529	175.788	199.573	202.306	220.397	501.632	242.943	255.119	242.34	209.462	300.154	365.595	217.273	223.609	245.879	252.26	268.291	245.997	310.581	231.493	268.192	371.194	243.796	329.187	262.765	277.047	285.777	262.765
ENSG00000149428.19|HYOU1	0.968135	0.000106198	326.727	654.274	355.25	266.756	212.438	192.749	178.376	239.529	157.02	339.156	185.73	341.419	315.636	282.797	231.585	425.725	282.552	382.008	366.311	474.24	528.658	609.425	1008.88	470.196	243.293	602.056	621.98	600.365	424.11	458.29	686.162	804.722	433.092	698.708	353.919	618.873	890.865	616.078	876.821	476.026	588.178	641.194	476.026
ENSG00000115685.15|PPP1R7	0.528053	0.000106361	50.1238	106.527	48.0302	42.2726	47.3414	56.0185	49.6525	42.6537	45.3398	52.7715	51.824	51.8674	37.4983	49.3938	41.9249	52.7093	51.0012	65.6884	57.8387	59.9961	140.871	62.1518	63.2801	93.2878	40.3109	73.3507	71.8362	72.4417	62.5388	64.6509	87.2584	73.9473	72.0241	78.0688	50.4771	89.9132	96.815	83.434	93.2483	70.5316	75.4938	80.5687	70.5316
ENSG00000125877.13|ITPA	0.690109	0.000106382	29.094	53.2143	30.628	33.022	24.5679	31.7564	18.2698	18.7059	19.5973	39.2555	39.5088	18.8334	27.6918	34.5907	21.9606	28.585	25.2184	26.0365	29.6974	32.5193	71.9864	35.5153	42.7196	42.3665	15.4585	39.3957	52.9064	56.3263	48.6679	44.5824	31.4311	52.9348	43.3384	70.9716	37.7641	54.7022	58.6677	42.991	42.0521	63.5367	44.5242	50.0696	63.5367
ENSG00000106789.13|CORO2A	1.84907	0.000106515	86.0697	269.291	26.0686	27.0147	23.8843	16.1208	36.0484	30.6284	19.4037	21.7142	6.01029	22.392	36.1264	20.8369	25.7498	47.3837	28.2164	35.412	32.9395	76.9418	126.345	273.968	147.92	320.012	22.831	106.909	190.997	61.6117	50.2224	72.8973	133.165	151.242	233.021	52.5835	87.1165	96.1853	119.62	136.238	228.097	91.766	138.177	136.123	91.766
ENSG00000141580.16|WDR45B	0.76597	0.000106551	346.914	329.502	215.37	238.931	158.474	178.299	145.814	200.575	153.246	174.157	191.18	185.279	172.756	197.35	168.433	208.197	192.824	189.123	210.389	231.855	654.511	410.263	297.749	418.958	185.085	319.971	381.543	299.975	239.154	310.53	346.463	310.286	292.653	388.166	274.063	347.704	826.03	218.099	324.934	366.897	347.874	381.664	366.897
ENSG00000108091.11|CCDC6	1.10748	0.000107258	252.622	369.511	403.489	256.326	505.16	284.567	267.514	221.593	356.138	354.666	248.455	288.108	179.565	282.684	367.016	583.079	288.231	379.022	318.934	472.011	2261.65	711.582	237.178	1371.43	227.477	764.722	764.023	441.801	300.228	608.916	520.89	1361.48	389.535	1650.33	581.39	844.629	504.519	931.165	996.518	1067.67	797.615	842.584	1067.67
ENSG00000125995.16|ROMO1	0.673131	0.000107258	55.131	105.049	43.4012	40.6141	50.0759	35.3148	23.0828	40.2897	27.1458	39.4771	36.3269	49.4839	36.8886	45.4963	32.2687	49.523	42.5716	38.9353	51.6139	41.6783	111.726	70.9796	72.8276	56.036	42.3324	55.0031	87.6111	53.839	53.152	73.4449	62.2308	84.1397	66.3016	63.1083	40.2863	86.023	110.102	66.899	63.4237	72.9465	68.6102	70.8777	72.9465
ENSG00000057294.14|PKP2	1.29563	0.000107587	112.686	112.67	86.176	100.061	17.9453	35.3687	66.5471	58.9957	54.7755	57.9046	53.4445	66.1352	82.0085	64.7217	110.903	113.566	75.3732	76.6763	39.1211	149.905	630.772	109.506	202.585	235.732	54.6397	218.384	177.996	104.621	136.348	161.224	81.7569	295.64	95.7163	154	123.551	268.589	312.907	144.37	347.422	158.675	200.767	206.651	158.675
ENSG00000162062.15|TEDC2	2.44106	0.000107612	0.948716	12.8109	6.23001	4.53316	0.427269	0.593073	0	0.976409	1.54842	1.69873	1.47311	1.14142	1.37189	2.0612	2.81129	2.68553	3.45651	2.32895	0.56196	2.91576	16.0311	6.22539	12.9225	2.39896	0.41619	10.9212	12.0305	7.1509	5.7397	9.27725	6.53874	10.6408	6.7796	14.033	5.96455	19.1339	18.3503	21.0347	15.6566	10.9087	8.35776	14.4218	10.9087
ENSG00000014641.18|MDH1	0.437461	0.000107755	214.937	366.883	276.069	238.783	153.988	208.33	200.673	182.691	172.891	209.24	196.13	256.584	130.329	241.348	160.203	217.574	174.131	241.196	211.297	225.646	470.277	219.419	263.156	234.6	184.967	316.278	308.494	231.679	234.132	286.854	236.342	273.731	287.003	289.895	287.832	321.822	310.546	308.906	319.83	384.967	271.661	303.691	384.967
ENSG00000135127.11|BICDL1	1.85849	0.000107961	6.32478	29.3664	4.17654	5.30711	2.26452	2.0488	1.32603	1.59309	1.98392	6.72108	4.47826	6.88208	24.694	3.56025	3.54467	6.46349	5.36112	9.19638	5.6196	16.3969	17.0753	40.3119	24.7347	18.6938	0.891835	20.2141	19.4845	58.3472	8.25082	16.4929	17.9928	18.7708	18.5163	27.0983	24.2672	20.166	21.0914	33.3411	27.8044	13.157	21.7717	24.6121	13.157
ENSG00000226976.3|COX6A1P2	0.748779	0.000108062	5.63959	15.373	6.26481	3.98033	6.28085	3.28886	4.17454	2.82645	5.70982	5.20699	7.30663	6.47923	5.43674	3.63521	5.98927	3.73244	4.72625	6.44941	6.91643	7.58098	17.3517	8.31753	7.32717	7.2874	3.50788	11.9935	12.9666	9.17181	5.91906	7.18343	6.76422	11.5673	9.07591	9.7586	9.47512	14.6084	10.0127	11.5474	10.42	8.95176	9.11313	10.6997	8.95176
ENSG00000130348.11|QRSL1	0.503218	0.000108909	47.225	95.096	75.1429	60.5895	55.6304	52.3522	51.1258	46.6107	66.4855	58.8648	68.9416	75.9715	45.2215	72.7791	60.7075	66.0914	47.5094	70.4658	40.3747	64.4212	137.892	55.161	78.3785	74.9561	48.6347	105.399	78.7009	69.8508	87.0521	102.469	62.4112	78.7894	74.5027	82.9884	76.9257	108.213	95.3302	111.137	105.077	114.458	81.6412	93.4535	114.458
ENSG00000256269.10|HMBS	1.24496	0.000109334	10.1196	28.4795	21.544	10.2825	4.10178	3.98977	6.67926	4.05981	3.62912	8.93681	8.36727	5.97566	11.8897	7.23294	8.63758	10.0594	8.67656	11.5253	3.50144	7.16935	31.233	24.1361	18.873	14.439	4.34026	17.7122	30.6829	15.4936	15.276	19.5209	13.799	21.6402	19.136	17.3397	19.3933	20.3248	22.4239	35.5638	26.3158	15.5719	18.9289	22.9282	15.5719
ENSG00000204394.13|VARS	0.64731	0.00010948	75.3702	232.074	121.154	111.597	120.746	67.1251	70.0832	86.1295	74.518	104.694	70.5031	105.313	93.6441	107.145	82.22	98.2723	80.699	101.698	70.2882	88.6392	191.268	185.894	164.573	118.59	68.0767	143.167	144.089	134.364	129.293	127.756	125.995	146.759	164.496	174.687	135.515	119.13	191.384	167.031	159.942	224.835	139.985	158.883	224.835
ENSG00000167476.10|JSRP1	2.4665	0.000109868	0.685184	8.24494	0.243632	0.958228	0.769084	1.77922	0.196449	0	0.822601	0.664722	1.97397	0.839279	3.50594	0.187382	1.26304	0.36414	0.141082	0.656884	1.08069	1.30352	10.9331	8.77678	13.2777	0.633687	0.237823	2.34309	5.58187	17.5663	0.926722	2.06161	0	5.43994	3.90009	2.94371	5.38514	22.8654	11.1168	21.4142	12.8655	1.0409	5.64822	11.4987	1.0409
ENSG00000125885.13|MCM8	0.767769	0.000109868	44.4315	58.4044	30.802	51.1915	23.5425	39.1428	23.2792	41.2147	43.114	50.2973	20.0638	30.3819	36.5837	37.214	28.4388	48.7037	41.5134	40.1297	47.9395	34.8519	88.3247	68.5303	75.1812	31.1412	39.538	80.7771	50.7222	40.3145	45.6186	56.9198	42.6597	67.1025	62.1828	65.931	58.9639	55.2182	80.7489	100.891	82.2967	173.373	57.2358	72.3189	173.373
ENSG00000147123.10|NDUFB11	0.617691	0.000109868	92.3417	151.858	95.7472	60.7369	64.2185	67.6104	40.0265	51.4927	46.7915	64.478	54.0337	69.8951	48.9815	72.4793	57.6925	74.2391	72.2694	74.5265	58.1845	74.6435	179.075	86.9003	93.7878	76.5403	51.4886	87.6873	114.168	79.9554	110.997	126.435	91.6326	96.3347	103.735	102.223	80.9475	92.692	144.099	100.891	135.938	176.87	99.5836	108.647	176.87
ENSG00000188229.6|TUBB4B	1.15001	0.000110581	540.61	662.026	285.954	327.603	167.617	269.04	166.49	185.466	190.263	207.356	192.565	255.644	292.06	293.852	378.22	340.152	343.359	238.628	402.623	327.423	1480.02	560.387	428.084	1101.53	164.157	1007.57	821.783	407.135	513.793	470.627	873.08	839.873	431.926	448.291	603.988	911.28	1358.84	854.291	583.36	325.386	722.337	741.71	325.386
ENSG00000134375.11|TIMM17A	0.662593	0.000110581	98.403	242.191	113.045	87.3462	65.7566	92.3577	61.2921	81.3503	77.0341	81.8346	70.7388	134.956	71.8971	105.796	73.7861	99.8654	72.9748	119.434	88.5303	143.387	259.6	98.3815	183.179	112.479	60.7637	136.296	139.027	116.902	115.601	131.718	106.334	223.964	116.492	189.93	100.682	251.122	160.356	249.76	319.99	141.396	140.354	198.333	141.396
ENSG00000170779.10|CDCA4	0.738905	0.00011104	27.1965	51.2434	37.38	30.6264	23.0298	17.4687	21.2656	25.695	21.3876	29.5432	16.7345	24.4398	11.9913	27.6576	25.709	25.8995	30.3679	29.1418	26.196	24.4238	100.793	37.7605	17.0523	18.6938	26.6361	50.6743	38.9344	28.0854	34.0197	42.263	28.049	43.8184	32.112	82.1013	55.1125	45.3734	59.2768	61.4235	62.5466	63.8698	38.8984	56.8494	63.8698
ENSG00000197930.13|ERO1A	1.28663	0.000111332	179.097	728.018	117.813	119.926	103.1	124.438	125.924	111.105	95.3733	143.026	85.6467	122.333	140.644	102.573	123.167	151.437	112.513	143.44	128.213	168.188	516.497	428.735	448.778	499.21	82.2866	335.261	659.354	228.155	125.705	160.516	470.158	224.353	386	472.002	498.057	190.664	525.116	329.507	633.679	255.063	348.251	433.575	255.063
ENSG00000096063.16|SRPK1	0.690938	0.00011169	145.786	415.039	142.698	222.162	115.063	138.563	132.308	125.443	144.923	136.674	122.799	164.666	122.86	147.395	109.518	145.246	143.128	166.908	148.617	154.81	367.18	296.829	207.026	173.947	127.057	302.616	301.421	210.9	133.538	179.682	200.086	182.387	205.283	248.038	223.824	270.494	326.613	385.618	344.604	412.031	223.556	286.353	412.031
ENSG00000173801.17|JUP	1.13494	0.000111836	320.719	596.362	179.522	156.339	144.972	73.5411	146.404	165.013	122.664	158.905	156.503	222.98	245.466	144.396	185.952	164.728	185.206	128.57	141.182	258.268	576.383	584.013	425.287	506.316	127.949	336.889	862.659	304.587	252.636	327.506	355.212	223.008	306.139	583.701	544.41	508.675	428.567	402.207	363.583	334.463	406.87	448.183	334.463
ENSG00000138101.18|DTNB	0.93073	0.000111836	39.8461	18.7893	30.2799	29.8525	21.4489	31.2172	25.0964	27.2367	21.2425	21.2342	29.7568	27.5283	63.5642	28.1073	25.1794	27.1284	28.7102	28.6043	19.2796	76.4273	64.5851	56.3347	84.2846	59.8834	32.225	69.0617	77.3141	65.9645	46.5155	41.1356	49.6494	82.167	23.5099	42.0587	30.4363	76.0194	60.3428	58.6586	69.2185	67.4089	60.76	51.4635	67.4089
ENSG00000066279.18|ASPM	2.56096	0.000111911	23.0854	367.179	38.0065	68.4765	4.95632	6.25423	1.08047	10.9974	31.6943	57.7569	5.24427	76.0722	24.2875	29.4564	37.7283	73.1922	20.7744	64.4344	23.4726	57.835	256.989	114.047	265.865	54.8139	4.697	199.123	169.744	91.6144	50.5512	102.758	74.226	335.722	153.853	337.276	136.81	478.902	197.97	581.978	521.239	316.809	143.346	344.004	316.809
ENSG00000116698.21|SMG7	0.717247	0.000111949	115.322	191.966	86.176	125.933	58.6213	96.6709	162.66	80.1683	78.5826	106.651	78.6641	94.8385	127.433	101.074	154.539	128.268	72.3046	143.619	109.669	187.329	183.436	188.343	226.298	290.274	93.5237	156.153	225.944	145.402	140.294	128.625	144.935	310.973	124.694	186.381	177.335	248.978	174.48	261.362	194.631	157.801	186.184	195.409	157.801
ENSG00000188486.3|H2AFX	1.05874	0.000112054	33.7321	88.7891	26.2426	35.1596	17.3044	23.7229	13.9479	16.8045	13.1616	25.1856	15.8212	24.2384	20.3243	28.482	22.3273	33.0912	35.7996	20.7814	37.1758	16.1911	122.322	58.835	30.5077	17.4717	17.3016	53.1763	72.7377	32.3863	34.8567	51.5403	33.0545	51.7093	71.5503	78.472	44.683	71.097	110.102	87.2832	79.9309	45.5499	47.9916	77.5883	45.5499
ENSG00000226065.1|ZBTB45P2	1.57128	0.000112713	2.68803	3.71187	4.03732	4.57001	1.70907	0.593073	0.638459	1.28475	1.79037	1.1448	1.17849	2.31641	7.36755	3.26044	5.25589	4.91589	2.92746	2.56782	1.42651	5.11116	8.96759	5.76614	6.03936	9.73162	1.78367	3.97134	7.52339	7.92817	8.60955	8.95513	7.21517	5.82851	5.06647	17.8639	11.077	5.35907	10.0889	5.3671	8.71877	12.9905	6.85997	9.07731	12.9905
ENSG00000178458.5|H3F3AP6	1.03846	0.000113538	13.4401	39.7137	16.5321	10.6142	7.98992	10.3518	6.8266	12.6933	13.5971	11.8911	15.8212	16.3491	11.3816	16.9768	10.0636	13.2001	20.3158	19.2288	12.6657	26.9965	62.3432	28.9327	19.7612	27.837	8.32379	25.6152	28.8801	35.91	17.4582	20.6483	26.7412	51.7392	17.5686	48.793	18.9161	58.8307	36.4722	46.0812	58.2935	16.2381	29.5158	40.7079	16.2381
ENSG00000132849.20|PATJ	0.8565	0.000113775	315.395	340.276	204.999	204.877	179.41	121.472	178.621	238.295	157.843	128.845	164.782	234.729	463.749	168.007	216.754	231.957	167.958	238.21	158.257	262.316	506.823	490.785	433.635	448.741	282.177	303.967	401.097	599.898	283.517	294.295	341.187	301.797	170.073	446.355	270.348	360.645	401.194	457.017	670.256	368.23	390.66	396.555	368.23
ENSG00000181019.13|NQO1	2.35418	0.000113933	28.1453	980.064	22.9362	17.6535	30.8915	41.4073	15.8141	7.19459	27.291	48.857	15.9685	39.7818	26.574	31.9673	33.9392	27.9933	25.4301	62.2249	38.343	93.7161	219.061	274.989	295.884	447.383	11.4749	189.076	357.794	96.1744	74.4666	85.9112	201.258	287.151	52.5966	291.629	21.1656	512.605	222.526	625.62	378.921	97.5118	211.719	300.723	97.5118
ENSG00000100714.17|MTHFD1	0.503129	0.000115037	119.222	272.609	141.898	105.626	117.798	94.3526	86.9287	99.1312	109.503	122.346	131.077	157.617	91.6117	128.806	110.414	133.639	101.156	147.978	97.2191	139.957	301.029	161.656	145.7	116.282	96.1398	161.753	182.954	132.654	139.546	161.096	121.53	149.598	210.751	235.134	187.832	185.583	181.447	233.442	211.297	251.274	155.828	206.498	251.274
ENSG00000177485.7|ZBTB33	0.486518	0.000115037	89.6537	188.221	153.732	103.894	97.5454	99.4746	91.9872	92.0908	78.389	107.648	105.652	121.695	95.6257	106.508	101.858	155.488	109.339	122.419	89.5678	119.306	273.082	121.446	138.017	138.506	79.3733	145.113	162.325	148.511	135.84	174.915	148.227	210.813	124.329	194.97	175.665	178.12	204.366	132.388	171.345	101.8	156.347	168.74	101.8
ENSG00000278588.1|HIST1H2BI	1.95462	0.000115038	25.4572	11.0371	18.342	8.21865	6.62266	6.25423	6.4337	8.58212	13.5003	18.5384	12.7277	30.919	9.60322	10.1186	10.5118	25.3533	9.24088	23.2298	13.0548	20.3074	177.018	50.4154	0.799328	18.8748	11.8911	84.8279	13.3479	43.8381	28.8181	58.5627	22.0514	52.4864	215.526	109.2	82.7198	104.601	90.0002	192.186	169.644	22.6084	46.9109	137.697	22.6084
ENSG00000099282.10|TSPAN15	1.12883	0.000116028	69.7307	270.309	38.2502	41.7566	75.4129	26.3648	46.2146	20.3504	46.6463	44.5364	22.3913	54.1167	40.6486	64.5718	27.3388	57.4431	54.9515	68.3757	38.9914	102.738	122.782	312.494	153.116	112.57	25.6254	85.3839	105.917	81.0954	62.778	113.904	96.9087	124.76	120.028	67.9473	123.108	152.039	91.9419	202.161	153.163	98.7608	116.445	130.055	98.7608
ENSG00000143126.8|CELSR2	1.35459	0.00011618	161.334	141.544	113.985	105.295	42.0005	54.6167	48.7193	66.4472	39.7752	80.3944	95.0746	106.353	162.899	122.398	215.858	164.455	134.487	115.731	63.7176	223.965	238.163	449.197	609.798	384.467	75.6276	248.01	226.256	255.152	218.258	255.801	249.419	402.884	133.113	262.555	285.003	222.262	340.775	319.749	210.021	285.166	301.086	253.354	285.166
ENSG00000137364.5|TPMT	0.819841	0.000116473	51.3361	159.873	49.5268	59.1522	51.0159	37.741	30.4496	40.3411	35.1299	50.2234	35.4136	42.6018	33.281	50.9678	30.3945	64.6804	47.6858	54.7603	42.0605	60.4077	141.946	103.688	75.27	59.4761	25.0308	88.9184	63.2381	67.5708	53.6303	98.8285	54.0236	119.26	99.7986	70.7297	72.5971	92.4141	96.1297	153.748	121.691	144.977	79.2401	101.015	144.977
ENSG00000183421.12|RIPK4	2.19898	0.00011648	64.0911	55.678	40.3384	33.6117	5.51177	6.25423	4.76389	29.9089	4.9356	17.3197	6.03975	39.5468	25.9135	23.9474	54.1886	52.6182	41.7956	25.2602	10.9366	43.2905	224.988	169.361	57.1075	155.887	18.4313	155.28	86.3976	63.1663	74.9449	98.4097	77.2023	106.856	65.9006	119.724	147.955	94.8356	153.427	109.511	130.728	187.945	107.336	117.44	187.945
ENSG00000137135.18|ARHGEF39	1.26689	0.00011648	6.64101	15.5701	1.60101	7.88696	5.51177	5.98465	6.33548	4.83065	8.37117	3.98833	1.5615	6.31138	5.94485	5.80884	3.62616	7.64694	3.03327	4.59819	2.98271	6.92922	21.7126	25.0036	13.9438	7.60424	9.98855	17.3151	13.556	6.68454	6.36748	9.11619	7.53083	11.5673	13.7414	8.75048	18.6776	16.1566	17.1701	16.1013	9.78204	13.1986	12.5325	14.3399	13.1986
ENSG00000181924.7|COA4	0.480928	0.000116753	63.564	102.027	70.0615	53.5134	48.1105	36.2314	41.0578	43.5787	43.3559	47.5276	68.1166	56.9031	37.5999	56.7392	46.8141	63.0417	49.6609	59.0002	57.7522	57.1833	136.848	76.3886	63.6354	54.316	48.6942	51.0715	75.1299	74.7735	68.1589	82.6577	63.9895	67.4313	79.3869	85.6902	68.0641	88.8414	99.4419	95.0898	105.742	57.9991	71.9245	88.8937	57.9991
ENSG00000159069.14|FBXW5	0.768688	0.000116887	79.6395	206.222	78.7278	68.5502	111.816	54.4549	52.9921	52.3663	49.9367	100.779	72.153	80.0336	68.3912	93.3911	66.1264	68.0032	86.0249	65.3301	79.539	80.0634	157.332	147.725	165.416	109.447	67.72	141.34	270.149	114.673	94.5855	105.239	140.606	106.318	105.375	145.089	119.325	153.388	189.937	136.997	138.703	103.133	135.046	141.259	103.133
ENSG00000145979.18|TBC1D7	0.889921	0.000117296	14.4416	38.4654	19.2121	20.8967	12.0917	11.4841	10.8538	14.492	15.3391	24.5578	12.875	20.1091	19.9178	18.176	12.5489	20.0277	16.2245	19.1691	15.3891	26.3448	37.6209	38.9342	30.1524	18.1506	12.783	37.6483	32.7978	44.5636	26.2771	28.1861	37.564	24.7487	18.4799	28.1064	36.7076	31.4399	42.1448	40.0635	42.1585	73.6126	30.7856	34.1572	73.6126
ENSG00000214975.4|PPIAP29	0.671366	0.000117296	13.4401	35.5091	16.3929	15.5528	15.0399	15.5817	12.1798	14.0295	14.71	15.7317	16.4105	18.1284	13.2616	16.5271	15.7269	17.5242	15.5896	18.9899	16.0375	16.9114	46.0357	31.0759	18.0293	17.9243	12.6046	26.9257	37.929	30.2618	18.5344	20.4551	23.5846	22.3277	32.8774	27.7838	20.0068	33.0674	26.6879	36.2686	29.3993	28.7289	25.474	29.4416	28.7289
ENSG00000065361.15|ERBB3	1.59709	0.000118278	171.612	603.096	115.238	65.7123	25.7643	97.264	40.8123	39.7244	29.033	59.0494	65.4945	107.361	88.9187	60.6742	103.244	158.537	110.326	112.686	53.4294	286.534	474.852	307.851	315.601	293.578	37.9922	288.796	269.975	219.139	133.777	221.011	171.36	424.973	139.456	469.421	526.448	397.921	332.552	268.409	391.654	287.123	263.242	360.837	287.123
ENSG00000224831.3|TMEM183B	0.843369	0.000119452	13.8091	35.2791	10.4065	10.4668	10.169	12.778	8.29997	9.50714	8.85506	8.97374	7.54233	14.167	8.68863	14.0162	8.88204	21.8029	10.4401	16.6013	15.9942	17.9748	45.6672	21.7889	22.0259	16.7927	8.91835	17.0371	21.2527	19.38	13.5122	18.168	20.2927	33.1478	14.8349	25.6466	13.7696	35.4095	25.5838	41.5273	37.9054	21.5259	21.4986	27.811	21.5259
ENSG00000171159.5|C9orf16	0.984387	0.000119912	31.3076	86.227	22.5881	19.57	32.2588	22.8064	11.4432	17.3698	12.2422	41.619	24.0706	32.0269	28.5048	38.4133	19.842	24.0788	31.2144	20.0648	26.7147	32.142	83.6259	53.5792	33.1721	33.7665	13.1397	66.242	137.189	61.5599	44.7517	55.6313	53.3922	45.6716	57.0434	65.2455	78.3912	44.1031	59.2387	37.4613	52.5784	51.7537	56.8101	56.2945	51.7537
ENSG00000101310.17|SEC23B	1.062	0.000120046	307.542	370.332	181.958	143.955	84.8983	78.2857	84.3257	111.465	75.3889	116.142	110.748	148.452	182.868	139.375	111.107	152.074	126.868	178.195	111.744	256.827	341.905	292.848	503.754	238.719	90.7293	310.519	360.915	279.403	247.704	237.472	297.31	338.292	247.127	285.096	195.399	364.337	343.897	402.966	451.489	290.12	294.964	327.187	290.12
ENSG00000276850.5|AC245041.2	5.27872	0.000120251	0.632478	0	0	0	0	0	0	0	0	0	0	0	0	0	0.162973	0	0	0	0	0	0.214977	2.60242	0	3.34949	0	0	0.20802	0	0.41852	0.322127	1.7587	0.956473	0.947686	0.362923	0.0681663	0.277878	1.14213	0	0	0.541269	0.819226	0.399827	0.541269
ENSG00000126067.12|PSMB2	0.651293	0.000120251	126.074	237.756	119.936	127.076	102.673	81.7902	73.6192	90.2921	96.7282	117.323	85.794	86.5464	84.9047	114.79	95.9098	99.8199	94.3134	125.883	119.525	104.247	220.228	173.596	142.68	131.897	85.4378	196.343	221.437	143.64	106.752	138.386	153.367	154.829	187.86	138.274	142.672	190.346	201.929	191.969	171.026	394.294	155.716	174.868	394.294
ENSG00000099991.18|CABIN1	0.638378	0.000120253	166.289	239.497	154.88	158.808	170.993	160.076	145.962	163.677	154.262	171.129	155.944	155.367	248.312	159.537	179.841	176.881	190.32	152.337	171.398	201.977	371.541	343.519	428.706	443.309	156.012	241.974	266.751	231.005	199.514	218.112	274.492	304.756	177.509	249.167	280.777	344.886	386.042	253.663	248.458	171.041	289.974	277.215	171.041
ENSG00000198604.11|BAZ1A	0.679424	0.000120502	172.192	293.566	130.726	187.149	94.1273	203.262	125.531	122.925	106.503	143.58	108.097	148.989	197.603	131.43	132.375	171.51	126.445	160.101	177.925	183.693	413.523	242.484	230.118	244.648	95.9614	291.457	291.505	214.164	183.222	210.252	193.457	239.058	255.912	289.411	179.857	301.974	327.793	248.242	319.139	235.785	237.487	274.618	235.785
ENSG00000167491.17|GATAD2A	0.628038	0.000120583	88.8104	175.246	100.272	101.941	108.654	66.4242	53.385	99.8507	87.3892	81.6869	80.9916	64.3895	90.189	120.861	99.3729	128.041	82.3215	103.788	59.4381	74.9866	189.271	186.2	132.822	103.97	80.9786	133.914	204.38	135.038	124.838	156.07	125.454	95.2886	135.556	165.493	165.406	142.71	134.049	181.018	154.785	107.005	139.019	154.145	107.005
ENSG00000008382.15|MPND	0.589495	0.000121453	20.9772	34.2937	17.6111	14.6683	18.6289	12.4545	9.42955	17.8323	15.6294	16.2857	11.0189	14.9392	13.3124	16.9768	15.6047	24.9436	19.2224	19.3482	14.7406	23.1889	45.5443	31.6372	18.651	18.8748	19.5015	26.0123	20.698	22.8	23.3474	27.3486	21.9161	40.2615	22.6716	22.8238	19.3592	25.8029	29.0864	35.8349	28.2563	23.0664	26.3827	26.2622	23.0664
ENSG00000116489.13|CAPZA1	0.657654	0.000121678	264.534	683.082	301.755	255.663	183.555	217.334	220.268	213.679	232.264	293.105	230.66	296.87	224.126	267.993	188.601	311.112	261.637	296.255	276.744	301.044	663.295	373.931	339.27	300.503	150.601	526.56	475.464	333.087	267.942	416.8	361.841	458.689	545.612	439.097	386.878	605.178	509.811	478.323	675.04	451.46	388.999	519.991	451.46
ENSG00000166578.10|IQCD	1.45921	0.000121778	5.16523	8.24494	6.99571	4.71743	2.3927	4.15151	4.32188	5.70428	3.77429	4.50534	2.29805	3.79354	3.70918	4.72202	12.5897	4.46072	6.41924	5.31479	2.59366	18.2149	30.6802	19.3906	4.3963	52.3244	7.72923	27.72	14.2494	6.0109	15.2162	11.2422	26.0197	24.0015	5.35807	7.21814	13.9059	7.82027	49.3402	14.6375	7.36311	9.61794	19.915	15.0919	9.61794
ENSG00000117632.23|STMN1	1.092	0.00012248	63.2478	209.934	147.989	225.81	95.4091	135.329	85.7008	99.1312	144.875	146.017	181.252	167.419	69.255	157.626	79.368	219.394	258.145	192.407	93.5447	100.748	539.868	242.127	165.905	75.0014	209.046	214.214	255.899	191.053	180.083	201.812	188.722	284.162	165.116	455.065	338.275	608.353	351.625	745.864	535.274	632.577	228.991	457.082	632.577
ENSG00000122783.16|CYREN	0.756017	0.00012253	25.1937	40.1735	48.4827	39.6928	31.0197	30.7859	35.459	35.6646	36.5815	48.8201	61.1046	41.7289	37.5999	38.1509	60.4223	47.5658	57.9142	45.325	26.5418	44.3882	106.506	118.231	51.9563	55.9002	39.3596	54.2883	80.8851	76.9499	48.4885	85.6535	62.0053	67.4313	86.6768	74.8831	62.5426	65.7379	76.2185	60.6645	89.4472	56.75	70.6379	73.7386	56.75
ENSG00000151503.12|NCAPD3	0.756236	0.00012369	52.6011	167.855	70.6532	68.1816	51.0586	50.3573	58.7873	61.7707	51.8238	66.546	58.895	74.3937	52.3858	75.5149	68.734	97.7261	70.0826	88.6197	64.2796	73.3057	152.94	117.772	201.608	71.6519	60.1097	121.603	131.434	74.3072	86.514	130.848	82.298	126.434	130.343	128.918	86.4349	167.124	130.927	218.804	139.367	80.1495	113.127	143.131	80.1495
ENSG00000148362.11|PAXX	0.746071	0.000124107	16.7079	37.1515	17.8895	17.5798	21.0216	21.4585	10.8047	11.6141	11.7584	21.0126	13.5821	22.4591	21.9502	25.7837	16.5825	20.0277	23.3491	14.2723	17.5072	21.8854	53.3756	33.8824	29.9304	29.9643	12.01	28.6334	44.7936	33.6818	34.8866	28.4116	23.4944	29.0529	32.0026	25.4449	27.2324	43.5474	33.7691	40.7683	39.8193	21.1928	31.8431	34.6549	21.1928
ENSG00000117139.17|KDM5B	0.678783	0.000124911	326.885	531.519	413.408	428.475	227.991	328.509	340.593	326.583	357.976	290.927	291.352	386.471	280.424	391.441	364.693	365.551	281.247	369.408	344.438	599.995	770.752	483.845	630.403	529.129	284.852	470.842	586.824	548.391	470.894	379.369	449.009	934.026	251.866	687.981	414.315	1261.84	670.243	678.477	932.935	735.96	544.861	699.666	735.96
ENSG00000187840.5|EIF4EBP1	1.29205	0.000125575	12.9658	46.4147	21.3352	28.3046	26.1488	11.538	10.5591	12.3336	10.3551	18.8707	17.2943	18.9341	12.347	15.103	13.6898	14.8387	12.7679	16.1235	18.6311	35.5037	130.399	46.6394	70.3852	30.0549	13.437	16.7194	85.7736	22.4891	26.6956	24.4494	32.2879	19.8169	42.2449	31.2517	24.9829	35.4095	50.0636	84.4099	148.99	162.006	43.2622	59.6218	162.006
ENSG00000160688.19|FLAD1	0.925675	0.000125575	29.8319	81.0369	30.3843	61.6952	28.9261	21.5124	27.8466	28.6756	25.4522	24.2623	27.7829	32.8997	27.4886	29.9061	29.4574	48.8858	34.812	37.8007	25.7637	77.4907	112.126	50.6706	75.2256	60.0192	27.6469	46.8618	35.8488	53.3208	41.4932	48.2224	49.0631	99.1444	49.4255	109.159	46.2849	93.605	88.0205	173.645	102.897	69.2825	58.3035	94.7196	69.2825
ENSG00000111671.9|SPSB2	1.02712	0.000125753	12.9131	10.5443	14.3743	7.37099	10.5963	8.51869	3.1923	4.1112	5.3711	11.7803	4.50772	6.9828	10.2638	9.6689	12.223	10.6966	12.1683	7.58403	5.92219	15.8823	23.2789	23.4217	27.6212	26.8864	5.88611	13.9394	10.0543	14.4573	16.3522	13.2394	20.7887	22.3277	13.2676	18.4284	26.6871	14.6481	18.6168	34.1543	15.949	15.2388	18.1878	20.2502	15.2388
ENSG00000133275.16|CSNK1G2	0.656352	0.000125753	68.8873	123.543	54.1906	79.4961	66.1412	47.2302	36.5886	57.3512	49.9367	58.6432	46.2851	57.4738	69.2042	79.3749	73.0935	72.0087	75.2321	45.6833	63.5879	53.3413	120.51	129.253	107.154	96.3204	50.24	81.6111	114.307	101.771	82.9267	94.1255	112.241	76.6673	83.615	119.603	92.3313	107.618	153.541	98.2342	85.1144	85.4789	97.2606	105.722	85.4789
ENSG00000167642.13|SPINT2	1.4145	0.000125837	263.69	624.185	371.747	148.636	35.8906	79.7953	64.4353	147.438	42.5817	154.437	226.889	366.06	449.065	115.877	163.91	295.727	343.606	188.705	148.79	408.035	696.985	582.941	414.362	366.497	146.677	371.201	850.836	388.066	300.497	529.609	701.134	828.694	420.736	518.899	295.228	767.815	790.129	453.059	738.783	452.793	514.792	569.236	452.793
ENSG00000285756.2|BX890604.2	1.01727	0.000125837	142.571	164.57	158.569	168.685	46.0596	31.6485	32.8561	142.71	61.9854	97.3817	40.8641	134.822	48.9815	115.802	127.812	170.053	124.293	62.3443	56.9741	97.6266	897.159	139.663	110.662	79.2561	128.186	324.459	86.1203	98.5581	183.85	163.801	131.902	145.743	221.175	412.764	333.163	269.025	204.671	81.9703	189.394	183.032	207.447	244.595	183.032
ENSG00000265354.4|TIMM23	0.63385	0.000125837	69.8888	117.794	89.7956	83.2184	47.1277	41.4612	51.617	59.5096	57.4853	70.8667	70.5031	76.5422	52.2334	77.9508	50.2365	74.7397	69.8004	69.3312	61.5562	62.6718	151.958	129.917	87.6152	80.0709	46.97	110.959	116.595	81.1472	74.0182	103.789	103.312	104.943	91.233	94.2793	83.7764	114.049	120.838	151.634	113.902	153.762	99.2746	109.959	153.762
ENSG00000137648.17|TMPRSS4	2.9521	0.000126497	153.903	324.246	27.4956	25.2456	10.8526	5.39158	10.3136	7.81127	1.2581	23.7084	3.53547	28.804	52.335	10.5309	19.9235	49.432	21.4092	28.3057	14.049	44.7998	273.389	366.992	285.404	295.706	13.5559	307.382	372.182	174.938	62.1203	86.5877	224.347	144.846	187.824	330.018	152.147	146.997	208.592	268.03	181.207	55.5842	217.287	210.688	55.5842
ENSG00000131788.16|PIAS3	0.92621	0.000126497	111.474	101.074	128.359	118.231	80.3692	81.3589	82.0665	86.592	89.5183	89.1096	81.9344	132.405	104.822	105.421	129.767	137.008	83.4148	136.811	83.0404	298.643	287.454	141.143	234.159	318.835	82.8217	189.314	258.777	212.299	165.435	184.933	154.765	463.381	79.715	254.651	102.863	515.542	204.747	130.057	300.505	281.46	224.443	226.869	281.46
ENSG00000115241.11|PPM1G	0.565509	0.00012658	158.752	273.693	179.139	183.832	145.271	119.262	113.449	140.654	142.165	145.574	146.015	193.739	118.999	190.043	132.212	143.107	157.412	180.404	155.015	182.081	391.626	246.311	181.492	209.162	129.435	266.199	246.816	167.528	180.382	213.216	185.249	228.268	254.818	157.226	241.718	224.168	344.125	339.971	293.222	315.893	220.474	265.035	315.893
ENSG00000163082.10|SGPP2	2.20449	0.000126907	106.098	206.78	58.0191	32.2481	5.89631	10.9449	18.2698	21.481	13.8874	31.9066	29.5801	31.2883	91.6625	25.1466	60.0964	73.0101	41.1255	75.7208	25.6773	121.502	351.487	467.976	133.799	376.863	49.6455	191.856	615.843	148.511	62.8078	104.595	288.877	117.168	220.483	168.961	204.567	117.463	536.575	183.078	264.726	62.4542	242.452	242.265	62.4542
ENSG00000163932.15|PRKCD	1.17069	0.000126907	75.054	118.484	42.2527	42.0883	26.5334	20.2184	16.8946	16.8045	14.4681	26.2565	26.8106	41.0575	62.9036	27.3952	41.1507	50.1603	28.0048	33.0831	19.5389	76.2215	71.1265	111.751	55.5977	96.5467	18.5502	77.0838	107.997	56.5336	67.2322	94.3832	69.3558	143.411	77.0906	63.7535	87.1506	94.8356	86.155	66.9532	97.209	93.6812	80.7974	81.8782	93.6812
ENSG00000105327.17|BBC3	0.995097	0.000126907	8.22221	29.235	17.4371	6.52332	7.09266	6.79338	2.65206	3.70008	3.48396	5.68706	4.77288	9.86992	5.08107	4.45969	6.96711	7.0097	8.5002	4.77734	6.70029	6.82632	40.2006	16.4309	10.2136	12.4022	7.78869	12.0729	13.556	10.1045	16.0532	14.9789	10.6424	7.92079	14.9807	17.8236	8.79345	11.3533	23.6422	11.5474	19.2451	8.36886	14.3637	15.3408	8.36886
ENSG00000183207.14|RUVBL2	0.800054	0.000126907	89.0212	145.65	95.5036	89.4469	83.061	65.0224	43.5626	74.0015	69.6307	77.0339	74.1269	83.76	60.2615	109.468	86.6203	113.521	93.8902	68.8534	64.6686	87.7816	291.815	114.404	73.4493	198.751	62.3095	184.191	182.676	91.2517	131.415	139.674	160.898	151.631	106.432	128.152	142.433	168.116	358.745	124.094	124.429	143.103	148.539	164.629	143.103
ENSG00000156802.13|ATAD2	0.78017	0.000126907	70.6794	220.938	53.1813	75.6632	81.9074	97.8032	82.4594	70.9181	97.2604	83.201	59.0128	82.9543	47.4064	70.4556	55.085	74.6942	55.798	83.6035	91.0375	64.5584	338.864	109.761	137.884	73.553	77.2329	152.817	136.08	68.5554	64.0634	89.5513	68.4088	108.47	170.474	177.429	131.22	224.684	110.254	274.969	240.75	191.484	118.77	189.969	191.484
ENSG00000205847.6|OR7E91P	3.67444	0.00012745	0	0.361332	0	0.14742	0	0	0.196449	0	0	0	0	1.10785	0.203243	0.299811	0.48892	0.773798	0	1.37349	0.907782	3.46461	5.74294	0.9185	2.79765	1.26737	0.535101	1.35026	1.00543	1.14	0.538097	3.0602	0.270569	3.97534	0	0.564547	1.67007	13.1396	3.65483	4.82497	6.32643	2.08181	1.88346	4.3115	2.08181
ENSG00000177556.12|ATOX1	0.573741	0.000127686	36.8418	63.8244	29.7927	30.4053	33.156	29.3841	21.9041	24.0505	26.0813	35.0087	34.3235	33.739	38.2096	27.8449	25.1794	38.0071	33.2954	34.8746	27.1902	36.0869	44.1316	37.3013	55.9085	32.997	24.9119	46.0279	66.393	52.1808	36.4112	51.5081	46.9437	48.9296	61.1257	50.4866	55.6578	51.2883	47.1321	56.5985	55.9543	54.0437	45.3037	54.0348	54.0437
ENSG00000140632.17|GLYR1	0.574869	0.000128671	193.802	130.277	195.427	135.774	149.544	155.763	134.96	149.699	141.729	131.135	144.571	193.001	160.054	182.135	137.427	172.693	133.711	162.25	156.095	184.722	311.716	258.864	234.292	277.283	135.381	246.859	325.205	203.801	213.864	243.496	212.261	210.275	203.971	200.374	203.954	321.187	278.224	268.572	277.805	135.609	239.441	250.584	135.609
ENSG00000253626.3|EIF5AL1	0.777033	0.000128807	12.8604	35.312	13.9218	10.7616	9.39991	10.7832	8.69287	3.80286	7.25824	10.7463	7.54233	14.167	10.5686	14.241	10.5525	11.5614	8.18277	10.9282	11.1527	5.86583	29.9739	17.5025	19.85	15.978	6.8374	17.871	21.3914	15.4936	12.2268	14.0125	16.9105	12.195	21.6145	23.8319	18.8139	17.5857	22.6904	29.763	20.7602	16.6961	16.6869	22.1514	16.6961
ENSG00000172500.12|FIBP	0.683116	0.000129196	51.178	91.8769	66.9987	59.9998	61.783	48.3624	43.4643	55.7581	55.8885	63.3701	52.7963	60.1259	37.5999	58.3882	38.0135	54.9851	69.0597	62.1651	57.4928	68.3318	128.433	61.2844	94.3206	68.9361	51.6075	82.0877	162.602	69.799	84.6606	104.498	71.4301	100.37	59.1939	96.8198	67.7914	141.598	112.691	118.022	118.288	115.374	90.0024	102.058	115.374
ENSG00000164818.16|DNAAF5	0.864293	0.000129345	48.5954	77.8835	61.2907	41.6092	44.5214	39.9516	22.5916	42.962	22.6457	45.2749	43.8987	27.2598	41.3091	57.9384	53.7812	56.8969	36.2229	30.157	60.0865	44.5597	137.831	98.3305	61.637	59.6118	29.5495	82.2465	106.784	94.4644	57.4568	63.4912	54.5196	91.104	50.446	92.9889	71.9836	63.0782	133.63	112.33	79.4259	119.787	78.0855	86.2689	119.787
ENSG00000136261.15|BZW2	0.778239	0.000129979	85.648	135.664	123.695	108.722	51.3577	86.7504	41.8927	59.3554	70.2598	73.2671	77.1026	89.2321	70.1188	79.3	60.4223	134.14	82.3215	92.0832	81.2681	71.4533	309.597	186.353	81.3982	87.9467	49.7644	106.511	110.667	184.473	111.984	125.597	116.66	146.34	180.388	143.718	179.823	116.55	191.041	164.591	136.895	233.287	134.774	159.001	233.287
ENSG00000140548.10|ZNF710	0.715979	0.000130446	39.319	93.4864	38.807	34.8279	34.0106	45.451	35.7046	31.0395	33.8234	46.8629	33.2923	34.8468	58.8388	47.52	46.4066	37.1878	42.6421	33.1428	35.1873	44.594	65.1993	98.7898	98.2285	64.9529	33.2357	58.061	86.8483	91.8735	47.6814	44.8401	64.3954	70.0317	50.7012	67.665	63.6673	76.3766	79.8733	65.3268	64.168	97.6783	68.6781	66.8255	97.6783
ENSG00000141655.17|TNFRSF11A	1.00269	0.000130463	9.8034	51.1778	20.2214	7.18671	10.2117	8.14128	9.52777	9.09602	10.839	11.965	7.18878	8.29207	10.2129	13.2666	11.8563	18.4801	14.5667	4.89677	15.1729	20.2731	58.0744	30.8718	13.2333	14.1222	10.1669	13.3834	18.0977	25.0282	30.6715	26.801	15.4224	41.2778	34.6999	46.1719	10.3613	39.3395	31.2945	12.1437	31.0208	35.3491	24.7625	29.2902	35.3491
ENSG00000168259.16|DNAJC7	0.465222	0.000130779	105.782	153.599	97.1742	111.744	72.8493	78.3935	79.6109	83.8684	99.825	90.8453	106.83	92.1192	92.5771	96.0144	87.0685	123.58	92.4088	93.0984	89.8271	101.949	169.125	132.009	119.455	126.647	86.3296	155.438	158.442	112.704	103.554	126.854	124.236	127.689	109.859	140.088	158.282	143.067	152.475	158.14	165.657	121.577	128.54	146.795	121.577
ENSG00000196866.2|HIST1H2AD	1.64793	0.000131758	40.1623	126.696	58.2279	44.1154	13.8008	11.2684	9.13488	23.6908	19.3069	30.0233	21.0655	44.7168	19.3081	9.29414	13.3231	84.4805	31.9551	27.5294	6.18156	20.033	240.467	73.531	74.6927	12.1306	23.3066	89.6729	81.9599	40.5218	64.4221	117.061	14.4303	23.3439	134.498	195.656	85.8555	179.469	155.102	114.715	104.359	176.204	71.2949	138.522	176.204
ENSG00000149554.13|CHEK1	1.47378	0.000131945	11.0157	56.4335	13.2953	23.9926	3.9736	14.5033	5.45146	7.19459	16.0649	16.8027	11.6081	15.812	5.89404	15.6276	7.3338	30.6788	22.4673	14.5112	10.8934	9.60487	129.539	44.139	30.1524	7.37793	4.93482	47.7355	45.6257	9.48272	16.2326	42.7462	25.7942	46.3889	35.7569	56.374	33.9809	47.7156	64.188	100.457	88.6763	62.1211	37.5124	61.0212	62.1211
ENSG00000115129.14|TP53I3	0.90213	0.000132821	29.1467	76.5695	36.6491	29.7051	20.5516	22.1055	17.1402	20.556	30.3395	34.0485	30.1398	41.2925	39.1242	36.5394	22.9385	41.9671	30.7206	38.159	22.6081	49.911	97.7529	98.8408	43.4745	128.638	22.177	61.3573	76.3087	85.7072	44.961	64.8441	52.9413	92.7779	35.1008	51.2931	45.6714	69.7473	47.2844	53.1831	57.9214	53.1693	72.4817	51.4574	53.1693
ENSG00000146918.19|NCAPG2	0.74935	0.000133014	39.4244	94.2091	50.8842	52.0023	37.386	42.4317	38.7987	38.4911	45.5818	48.34	28.7846	42.7025	31.3502	38.076	35.6504	47.5203	34.5299	56.9101	37.6513	36.5328	110.467	98.2285	87.926	35.6675	40.0137	90.0701	77.9382	43.9936	35.8133	63.3946	42.1185	68.1188	59.9594	87.0612	54.7716	85.6657	78.3124	151.472	116.082	119.912	66.1458	90.4748	119.912
ENSG00000172053.18|QARS	0.533503	0.000133424	198.229	314.654	198.734	155.233	183.64	151.989	122.83	142.402	180.15	175.413	194.686	186.286	155.43	176.738	177.193	209.881	232.08	169.058	167.637	255.935	324.307	294.583	290.111	269.045	137.461	253.372	271.293	262.303	198.199	240.532	286.803	390.091	203.169	219.689	242.911	334.247	390.458	256.591	354.386	238.575	268.175	285.922	238.575
ENSG00000131941.8|RHPN2	1.88304	0.000134015	91.3403	73.1862	86.176	103.341	18.2871	9.48917	25.2928	47.2787	22.5489	41.4712	31.2299	93.6635	78.2485	53.5912	68.9784	120.576	89.1992	71.481	32.7234	209.18	401.945	261.058	275.013	336.126	31.3926	305.754	250.56	116.28	155.45	130.687	279.227	288.675	157.17	353.003	148.159	222.262	405.001	157.327	176.502	181.242	236.014	231.346	181.242
ENSG00000106305.10|AIMP2	0.989596	0.000134015	20.8718	42.3087	25.3377	22.7395	21.9189	5.28374	15.4704	15.0573	15.6294	18.6122	16.7935	16.1142	15.4973	22.8606	18.1308	24.3519	18.5876	25.1408	15.2161	20.7877	69.6831	47.2007	40.9433	30.6886	14.3883	39.4354	38.9344	35.7027	22.3609	29.9256	28.9959	51.7691	42.3543	21.5334	34.8671	29.2168	39.7844	48.6292	65.7098	65.5769	37.5023	40.2993	65.5769
ENSG00000183765.22|CHEK2	0.792613	0.000134225	24.5085	40.4692	16.3581	19.6805	11.109	17.5765	15.4212	15.8281	12.0487	15.8056	17.6773	15.2077	14.7859	14.5783	18.1308	14.7022	23.0669	20.244	21.3977	16.1911	50.5809	28.5756	27.71	18.558	18.3123	26.33	19.4499	18.4473	19.0128	33.0502	20.2025	32.0418	36.413	36.2117	24.2672	54.7419	45.3047	44.9427	41.6002	55.4177	26.0226	40.4973	55.4177
ENSG00000100297.16|MCM5	0.749669	0.000134225	76.5298	119.929	58.0539	51.8549	83.061	67.8799	65.4666	85.924	79.5019	69.1311	44.6353	91.1792	51.6745	73.6036	68.408	73.8749	70.2589	67.3008	87.8819	59.8932	256.467	118.742	74.6483	52.2339	83.9514	126.924	132.127	66.0163	85.6471	101.824	86.7624	92.3594	164.423	192.228	139.605	171.173	137.437	169.524	149.814	150.057	106.475	160.601	150.057
ENSG00000143499.14|SMYD2	1.15906	0.000134409	64.1965	110.042	77.0572	54.7664	46.9568	33.1582	31.8738	40.1869	33.146	53.1039	56.8915	67.948	85.0063	57.6386	73.1343	87.2571	68.8834	80.1996	39.7263	142.804	299.616	199.57	118.434	182.819	34.4843	151.745	155.114	161.932	92.2238	99.4083	103.628	158.326	55.6219	348.89	80.1977	164.98	168.084	181.939	254.306	76.4439	146.442	179.146	76.4439
ENSG00000058804.12|NDC1	0.764149	0.000134409	95.5041	303.026	163.233	100.577	84.471	72.5167	84.9151	119.327	101.325	97.751	110.365	119.144	60.2107	121.573	94.1171	167.914	109.621	139.737	96.1816	108.123	321.052	148.848	175.852	101.933	92.2157	197.654	192.661	125.711	138.261	203.488	118.464	196.735	213.849	221.827	127.028	214.641	299.963	339.808	266.72	321.014	167.739	240.548	321.014
ENSG00000168298.6|HIST1H1E	0.742013	0.000134409	306.119	830.111	528.889	237.235	224.487	143.416	212.558	306.438	276.587	342.406	341.997	547.881	202.989	267.731	405.6	368.965	238.641	317.156	178.617	348.245	902.594	344.08	332.431	224.552	334.319	503.725	501.675	459.627	678.959	491.437	290.275	430.054	853.245	908.114	429.754	584.972	600.801	654.136	589.075	822.188	457.811	660.014	822.188
ENSG00000149636.15|DSN1	0.826148	0.000134828	24.0341	73.4161	27.3911	28.2309	26.5761	16.5521	24.065	23.3824	27.3394	29.8386	14.9963	29.7105	20.8324	22.0361	21.5125	24.7615	22.7495	28.7238	17.8963	19.8958	96.5859	36.6379	64.6123	30.1907	20.8689	44.6776	37.0276	28.8627	33.6908	36.046	25.5236	40.2914	37.6887	54.9224	30.5385	61.4109	44.4671	81.3739	59.6226	94.5972	41.2513	52.8606	94.5972
ENSG00000179862.6|CITED4	1.30765	0.0001349	20.4501	37.25	57.1838	58.9679	28.1143	7.11688	19.0555	26.4658	28.4523	22.7113	33.7342	50.6924	25.2529	36.2771	35.5282	45.4265	35.3764	34.6357	21.3977	59.7217	108.317	85.3695	68.3869	101.435	26.5767	30.4205	147.035	89.4899	60.2369	93.2235	111.429	75.4717	32.44	41.2119	20.1431	180.74	82.5764	145.996	96.6508	251.982	83.1161	85.6797	251.982
ENSG00000274559.3|CU639417.1	1.20465	0.0001349	2.89886	8.0807	4.10693	1.25307	0.982718	0.700905	1.17869	1.64448	1.01615	2.88046	1.50257	2.98783	2.64216	2.02372	2.1594	3.09519	2.08096	2.92612	1.34006	3.43031	10.626	4.5925	0.843735	2.94212	1.42694	5.04361	4.99248	4.8709	4.60372	4.25207	4.01344	5.46983	9.40396	7.13749	4.87389	6.94694	6.89088	8.51146	7.54918	4.20525	4.47311	7.33054	4.20525
ENSG00000119314.15|PTBP3	0.659685	0.0001349	305.487	1004.73	253.133	312.419	284.005	268.069	271.247	245.798	249.151	296.54	219.847	301.905	261.624	236.588	256.479	354.991	271.583	293.508	331.643	382.411	733.439	494.918	506.507	514.328	221.77	479.46	558.776	442.423	312.903	371.992	411.535	512.909	477.67	398.288	457.396	451.035	672.717	673.381	804.519	359.028	463.413	562.144	359.028
ENSG00000146904.9|EPHA1	1.59245	0.000134922	31.7293	38.3669	24.0151	34.5699	3.28997	6.90122	6.63015	17.0101	6.00015	16.2857	17.8541	21.8884	30.7913	22.4858	25.3423	35.185	25.0774	24.9616	11.9308	48.0243	66.5199	105.168	55.3756	44.177	15.2801	62.4295	129.042	65.0317	53.1819	85.3314	32.9643	79.8954	77.4186	64.2777	43.9673	85.1893	81.5484	36.0517	44.7369	44.509	66.1997	61.8843	44.509
ENSG00000065457.10|ADAT1	0.642087	0.000134963	34.2065	83.4348	49.7008	50.1227	37.386	27.3353	38.8969	52.9316	48.727	48.1185	38.6544	48.0739	41.614	40.6618	41.11	54.621	34.7768	54.3422	43.9193	62.3287	126.345	87.6147	50.5797	75.454	37.3381	71.2062	70.5188	72.4935	58.5031	62.7181	92.6698	83.0338	45.9628	59.4387	61.7928	63.8721	82.6906	110.92	100.691	57.1247	74.0395	75.0526	57.1247
ENSG00000076944.16|STXBP2	1.81433	0.000134969	51.2834	117.663	30.4887	30.0368	9.18628	7.27863	5.59879	10.4835	6.58081	22.1943	21.7431	36.5925	54.9264	19.5252	29.7834	47.4292	32.3431	31.1124	16.7723	64.3869	100.609	125.834	131.001	97.9499	9.09671	76.5278	161.424	71.9754	63.7346	80.8216	83.8312	98.8754	67.7595	91.5776	72.4608	163.511	112.729	110.757	123.87	76.9852	91.8067	106.095	76.9852
ENSG00000167700.9|MFSD3	1.23364	0.000135009	7.11537	38.3997	6.23001	6.63389	5.12722	1.61747	1.57159	3.49452	1.93553	6.13021	5.15589	5.20353	8.02809	4.83445	6.27447	11.9256	3.80922	4.47876	4.58214	8.54147	39.3714	16.533	14.7876	8.23793	5.88611	9.53122	16.919	11.8145	9.41669	14.0769	18.2183	17.1567	10.2058	11.5732	7.87321	10.7181	22.8046	10.6258	14.6199	8.0774	15.1624	12.6315	8.0774
ENSG00000108039.18|XPNPEP1	0.611744	0.000135009	101.355	161.614	127.872	112.555	82.3347	103.464	87.4689	96.1506	99.9218	98.3419	89.5357	113.907	98.5727	114.003	93.9133	120.303	113.289	131.437	92.0318	121.81	173.916	228.298	169.324	116.689	101.372	198.13	266.994	152.138	114.555	150.691	142.049	173.271	206.304	137.548	164.997	136.2	180.686	179.879	163.849	192.109	165.619	167.066	192.109
ENSG00000166477.13|LEO1	0.558168	0.000135009	60.1381	142.431	66.9639	47.7271	39.7787	58.9838	53.7779	41.3689	49.9367	48.7832	52.207	58.5816	49.9469	51.7923	58.1815	73.2832	66.5203	61.7471	62.3343	82.5675	128.986	85.5225	94.3206	79.7088	43.6999	84.8279	77.3834	66.2754	78.4127	79.5331	82.2078	92.2697	76.1794	94.0777	65.6441	116.589	82.6906	121.058	167.836	83.6886	82.7623	103.439	83.6886
ENSG00000125618.17|PAX8	2.06172	0.00013509	113.53	82.4165	86.5588	80.0858	18.7144	23.9925	33.8383	60.8457	24.5812	56.6491	63.9625	106.051	173.773	58.5755	172.141	129.224	83.9439	99.727	62.3776	203.589	392.916	430.164	1002.89	505.637	51.2508	335.102	301.005	328.061	146.781	191.408	335.595	288.885	142.444	382.44	369.836	356.239	382.158	1030.27	557.682	103.133	359.141	460.152	103.133
ENSG00000184270.5|HIST2H2AB	0.925831	0.00013523	40.1096	107.973	61.3952	31.6584	26.4479	21.5663	32.0703	37.9258	28.3071	39.0339	42.514	78.0865	24.9989	31.7425	50.2773	47.4292	30.9323	49.9829	31.0807	48.1615	233.956	41.3325	36.103	23.1748	48.0402	59.729	40.4946	59.1763	73.2409	83.6241	22.2317	90.9247	102.605	188.559	62.7471	168.394	112.576	145.671	169.033	84.1882	67.669	135.655	84.1882
ENSG00000129007.14|CALML4	2.14563	0.00013634	14.178	149.821	6.23001	4.38574	4.78541	6.73947	4.91122	3.13479	5.95176	4.54227	6.30491	4.29711	14.8875	4.2723	11.0822	7.82901	8.78237	8.00205	3.15562	21.1307	129.477	65.6217	64.3903	85.412	2.19986	73.9861	42.9215	19.6391	12.7649	12.273	46.4476	90.5959	27.1548	10.0812	57.9414	50.4546	78.8454	17.8361	93.3015	9.32649	53.8108	47.945	9.32649
ENSG00000136159.4|NUDT15	0.745554	0.00013634	50.3347	120.356	57.8103	53.5134	29.0543	45.2892	28.7798	46.5593	37.3558	40.1418	46.3146	49.9203	30.0799	50.2558	48.6475	67.9576	43.9118	38.7562	37.7378	39.6201	169.709	71.7961	63.9462	75.1372	27.6469	82.3259	91.8408	40.1072	62.4491	90.8398	80.4491	85.9331	62.1099	93.8761	65.5419	97.8526	115.698	105.499	90.4838	52.5448	78.515	90.1516	52.5448
ENSG00000135119.14|RNFT2	1.35809	0.000136707	1.95014	13.1065	6.89129	10.3194	2.09362	3.0732	2.0136	6.1154	3.00007	4.91155	2.50429	5.57281	4.92864	2.17363	4.80771	5.32555	4.90261	7.22573	1.90202	7.10074	18.9179	9.59322	19.2283	4.97897	1.84313	15.528	15.8442	7.87635	4.1553	14.9145	11.0482	11.4179	7.47214	14.0733	14.4853	11.1151	10.8884	29.4377	7.12387	21.0262	11.2788	13.5137	21.0262
ENSG00000188985.6|DHFRP1	1.11395	0.00013675	6.00854	33.801	6.9261	7.51841	5.2554	6.25423	5.05856	6.68069	6.58081	11.4849	4.44879	10.7092	5.48755	8.09489	2.85203	10.9242	6.84249	12.3614	5.18732	8.36995	41.0912	12.9611	12.0343	7.24214	6.24284	19.817	10.8864	7.92817	10.7918	11.0167	16.4596	21.162	24.6398	21.3318	17.7573	19.6499	23.7945	30.4136	24.6412	18.4864	14.8028	23.1754	18.4864
ENSG00000127948.16|POR	0.767529	0.00013688	236.178	183.721	105.841	95.4174	110.278	95.5387	70.5252	104.579	78.8729	80.9483	90.1838	107.831	154.82	113.966	115.915	102.961	108.492	85.3352	113.905	106.168	221.702	269.58	142.769	296.43	90.0159	221.839	245.221	201.728	147.409	193.469	166.219	157.788	202.367	298.121	125.835	149.736	190.28	174.783	163.477	186.197	196.181	186.371	186.197
ENSG00000140350.15|ANP32A	0.586578	0.00013688	120.961	345.893	139.079	143.439	86.4365	150.91	93.9026	105.966	140.568	134.422	125.774	137.373	111.377	149.006	171.692	135.46	164.431	232.597	137.507	178.479	342.458	146.093	220.348	138.551	103.096	222.991	151.612	139.546	147.409	325.219	210.052	328.279	247.091	187.631	197.648	273.193	311.727	358.403	393.116	163.422	206.304	281.258	163.422
ENSG00000105671.12|DDX49	0.630783	0.000137971	46.329	71.8722	64.0403	52.4077	33.626	27.9284	26.0786	43.6814	31.2588	41.5082	44.7531	44.3811	40.0388	55.3526	50.481	54.8031	50.7543	46.5194	49.2363	55.1594	79.9406	69.6529	63.5909	56.3076	33.1168	63.1046	121.622	65.4463	88.1881	78.8889	70.7537	76.9961	52.1592	72.4636	58.4526	73.8757	67.957	91.9997	93.9926	62.4542	72.3007	72.9858	62.4542
ENSG00000241484.9|ARHGAP8	2.07197	0.000138133	9.38175	31.8958	22.3097	23.366	2.56361	4.69067	4.51833	8.47934	1.93553	2.76967	5.71567	8.92992	58.4831	6.89565	25.9127	21.0746	14.3551	15.8249	5.1441	20.376	66.5813	65.4686	62.5696	65.4056	3.92407	40.746	40.6679	86.5881	37.1287	51.798	55.9626	44.7151	12.2106	65.8504	44.683	42.0389	57.1067	59.3092	46.4913	32.6843	51.7963	46.8129	32.6843
ENSG00000105355.9|PLIN3	0.783685	0.000138133	103.779	111.356	102.604	123.353	50.2895	112.954	38.1111	64.443	77.5664	96.7909	68.1166	95.0063	76.2669	65.4712	102.592	103.871	92.1267	100.324	60.951	113.646	202.324	185.537	91.745	116.87	57.6125	148.29	199.769	115.503	168.215	132.394	183.22	180.714	134.571	136.378	134.526	257.791	144.061	200.48	121.93	135.526	148.516	161.391	135.526
ENSG00000163362.11|INAVA	2.94186	0.000138517	42.2706	334.101	11.6595	14.3734	3.11906	2.58796	2.89762	7.86266	0.919377	15.8425	2.73999	6.7478	12.1438	5.35912	23.3052	22.4401	8.78237	10.5101	2.59366	42.5358	210.677	130.325	73.4049	225.049	4.28081	102.54	84.1094	43.009	17.4582	36.4648	81.4863	146.609	108.255	505.673	154.738	27.7481	113.071	128.431	24.3222	76.4439	96.2845	151.748	76.4439
ENSG00000175756.13|AURKAIP1	0.617076	0.000138517	44.4843	75.5512	39.4335	40.3562	41.3169	25.5561	28.6324	34.6368	31.7427	32.239	32.379	41.5275	29.9783	26.7206	35.3245	40.9658	40.3142	31.5304	33.1989	36.2584	98.06	63.6827	50.2688	47.8434	29.7278	49.7609	91.9795	50.419	48.1597	36.7225	37.0228	57.209	60.7612	67.9876	42.7403	88.0475	68.4139	47.1112	57.4429	62.8289	55.0713	61.7864	62.8289
ENSG00000058085.14|LAMC2	1.90296	0.000138825	780.846	1090.76	302.764	438.095	71.5675	47.1763	66.4489	135.978	57.8724	165.516	188.175	272.866	340.94	220.586	263.691	452.99	347.979	382.366	142.911	794.974	1318.39	2371.97	359.298	918.122	111.123	596.416	1530.37	647.105	492.089	842.652	1579.81	1042.88	3352.95	3494.99	544.683	812.99	1811.65	562.57	780.357	482.646	984.186	1622.88	482.646
ENSG00000234678.2|ELF3-AS1	1.76958	0.000138867	11.5954	27.8883	6.99571	12.715	6.3663	2.64187	4.96034	5.65289	1.69359	4.17298	5.47997	4.59925	17.2248	6.52089	10.0229	11.1063	10.4048	11.8239	5.1441	21.2679	47.3256	40.2609	45.7393	53.6371	4.93482	38.4426	26.5572	37.3609	8.54976	13.9481	39.954	37.3323	12.2835	34.0341	17.9618	28.8993	56.4215	23.4201	24.1361	24.94	32.8369	28.1652	24.94
ENSG00000072506.12|HSD17B10	0.673284	0.000138867	67.148	111.126	67.0683	61.2898	63.8767	54.8862	37.5217	49.0774	42.1946	45.1641	36.4742	70.1637	44.8658	62.2108	44.4917	70.4156	56.6445	60.4334	66.9165	64.0096	118.606	72.9187	73.2717	56.5792	53.9857	75.257	145.822	67.4154	85.8862	96.1226	71.2949	90.2671	81.9019	109.603	58.214	118.693	87.716	119.919	185.168	163.005	83.9522	108.745	163.005
ENSG00000136720.7|HS6ST1	1.17264	0.000139073	138.934	184.706	118.335	142.813	112.073	68.6348	62.8145	100.262	65.2758	73.4148	97.2548	125.489	115.493	106.395	163.625	123.853	175.788	110.775	88.2277	165.89	301.09	567.531	97.74	464.764	90.2537	175.613	441.176	232.715	179.784	166.572	336.182	192.281	272.132	770.082	240.763	223.89	386.346	119.648	122.089	772.974	270.475	304.993	772.974
ENSG00000140598.15|EFL1	0.461932	0.000139327	88.1779	152.285	99.2973	67.8868	69.9866	56.8272	77.4009	69.2736	71.9534	62.0407	73.8912	101.251	82.2625	66.3706	71.3008	97.7261	83.5912	89.7543	78.3718	102.703	177.632	97.8202	108.442	103.563	79.1949	114.772	124.257	111.461	90.5198	111.746	92.4443	110.024	86.8591	136.459	82.5494	135.485	109.988	142.635	185.3	92.8485	110.156	125.611	92.8485
ENSG00000139546.10|TARBP2	0.710327	0.000140402	18.2891	36.5602	30.0363	20.7493	16.4071	10.1901	14.7337	14.1322	17.4682	20.6433	23.9822	20.982	14.8875	17.8762	19.842	26.9919	24.0192	22.0355	10.8069	28.1971	38.8186	35.3622	29.5307	37.9307	18.0151	26.3697	35.2941	30.8836	32.3456	32.7603	33.1447	31.3544	24.166	33.147	30.2999	35.0126	43.7438	26.5644	31.7385	42.8436	31.8175	32.096	42.8436
ENSG00000129235.10|TXNDC17	0.952267	0.000142205	23.7706	106.297	45.6287	35.4176	19.3125	17.0374	19.0064	23.7422	20.0811	32.6083	27.8418	27.7969	23.627	32.0423	23.5089	36.0954	35.7643	36.9647	24.6398	42.1242	107.488	62.9172	77.3127	40.2844	16.1125	55.9165	78.6662	46.2736	36.8297	47.868	49.8748	66.2357	46.6553	60.7694	51.0566	79.9494	75.8758	99.21	90.8294	44.8004	57.1483	72.0494	44.8004
ENSG00000117399.14|CDC20	2.73165	0.000142259	13.8618	114.706	11.1026	100.282	10.0835	3.50452	0.88402	3.44313	4.35495	14.55	0	13.6299	4.06486	5.05931	8.23015	23.396	15.4485	13.3766	6.82998	17.3574	164.979	51.7422	68.6089	24.3517	2.25931	116.837	92.8463	25.2354	19.1323	34.5642	46.2222	70.3306	89.5563	55.8498	52.4199	128.776	120.533	144.37	92.0787	472.611	59.7591	97.6549	472.611
ENSG00000234127.9|TRIM26	0.535374	0.000143216	122.121	151.037	112.801	99.1766	81.0956	100.391	68.3642	82.2753	75.1954	99.0805	96.2825	100.21	100.046	114.378	102.184	107.831	109.55	110.297	96.4842	114.435	213.81	173.035	155.958	141.493	67.3038	154.724	194.949	115.917	128.366	146.568	113.594	166.546	132.895	181.381	158.214	185.066	134.696	144.858	158.001	127.531	147.689	156.444	127.531
ENSG00000179918.18|SEPHS2	1.11264	0.000143272	61.6139	166.705	50.919	53.0342	43.1541	30.6781	44.2992	35.6646	23.4199	64.7365	63.3143	47.7717	48.8291	58.1258	49.7883	57.3521	43.5944	64.1358	65.9655	82.3274	165.317	140.735	137.307	83.4204	32.9384	119.101	111.013	87.2617	75.214	70.6424	150.256	98.965	123.126	76.6977	77.6073	166.409	182.475	357.265	106.273	260.184	106.014	155.693	260.184
ENSG00000105738.11|SIPA1L3	1.09773	0.000143272	127.55	347.7	79.4935	85.2086	53.5795	50.9504	51.3714	58.9957	45.5818	80.8375	62.5483	78.5901	117.627	70.6055	106.707	88.6681	103.978	72.8544	70.5476	100.851	270.348	266.569	256.318	220.704	56.4234	184.548	199.803	183.488	129.113	132.201	187.188	209.438	98.1219	188.922	131.561	232.266	227.551	337.26	150.585	110.377	191.345	195.181	110.377
ENSG00000134684.10|YARS	0.766441	0.000143716	83.1181	202.116	98.2879	116.425	71.482	69.7131	60.9974	66.8069	62.566	92.3225	58.4825	93.4285	73.6755	81.4736	70.8526	84.3439	69.2008	91.4861	83.4295	88.9479	257.788	143.898	135.131	160.504	56.6018	122.715	213.567	84.049	101.073	97.8299	145.656	101.296	149.406	135.249	90.2181	148.109	170.521	207.691	280.064	220.671	135.009	168.751	220.671
ENSG00000155792.10|DEPTOR	1.33215	0.000144657	283.403	223.73	166.366	84.6189	186.545	49.7103	174.938	63.3638	75.776	65.2904	95.4576	140.462	135.309	86.7203	97.2543	186.212	94.2429	159.026	84.856	262.899	1112.5	499.817	354.635	240.529	132.764	357.739	498.485	303.654	201.697	240.822	245.406	353.626	90.7956	264.45	311.145	443.532	385.128	263.53	498.751	131.445	378.473	322.476	131.445
ENSG00000160867.15|FGFR4	1.2516	0.000144767	11.3319	13.5335	8.90995	10.0614	3.80269	2.31838	1.6207	5.0876	2.61297	3.76676	2.59268	5.30424	3.55675	5.02183	8.43387	6.60004	5.00842	3.58301	4.14986	8.09553	35.8704	11.2771	4.04104	1.53895	3.50788	7.30727	4.57644	5.75181	17.0696	7.89211	12.1756	18.173	78.7673	15.6057	29.0388	19.6896	12.5635	12.7401	20.9729	22.7333	10.7651	27.054	22.7333
ENSG00000233369.7|GTF2IP4	0.542387	0.000144767	243.504	356.832	529.481	308.513	226.367	307.913	372.664	418.674	297.443	323.313	445.97	437.768	240.995	458.148	285.692	574.659	514.068	411.986	430.98	489.539	578.84	726.737	468.939	462.818	392.883	451.701	506.043	459.523	580.009	767.016	720.525	710.39	368.65	616.203	432.106	548.53	555.306	474.799	889.368	413.613	568.785	554.995	413.613
ENSG00000124172.10|ATP5F1E	0.516098	0.000145	199.968	363.04	253.794	220.835	181.333	230.166	173.022	200.318	216.199	219.764	193.243	304.423	150.501	229.805	155.191	225.585	220.617	270.099	264.251	246.776	494.784	328.109	302.235	220.704	188.177	316.794	369.443	256.603	257.121	389	263.173	352.699	302.895	349.132	292.536	336.43	420.762	275.511	341.414	429.601	311.57	331.24	429.601
ENSG00000242114.6|MTFP1	1.66208	0.000145263	20.5028	25.4903	11.4855	8.03438	4.31541	2.26446	3.14318	3.95703	1.54842	8.7891	6.27545	16.5841	8.99349	13.2292	10.1043	17.3422	8.5002	9.49496	5.40346	17.1515	39.9549	53.0689	35.1704	22.4959	5.88611	24.4635	53.5651	16.7373	15.0667	31.3429	22.6827	28.9034	35.1008	14.8798	28.698	32.075	45.7996	33.8832	34.1574	14.4894	29.1115	32.0848	14.4894
ENSG00000137547.8|MRPL15	0.618258	0.000145435	54.1295	105.213	74.5513	67.1865	44.5641	33.8591	37.2271	36.8466	38.5655	49.2633	65.1115	54.9224	39.9372	61.2738	42.1693	69.7783	51.0012	59.8362	34.5389	68.9492	185.279	79.2461	75.8917	72.3761	31.3331	65.2095	85.0802	57.829	69.2351	102.372	67.9128	95.6772	71.9148	105.732	68.0641	89.9132	109.378	85.8194	105.981	65.1189	82.2868	90.9718	65.1189
ENSG00000185624.15|P4HB	1.01495	0.000145584	873.979	1262.66	689.791	564.286	394.369	436.825	261.375	364.92	301.411	623.583	432.417	608.309	797.474	548.204	520.985	705.385	558.65	647.33	513.156	1174.88	1061.98	1503.74	1951.47	798.944	291.808	1008.09	1656.01	1384.89	916.887	1032.8	1424.36	1452.05	893.121	915.453	782.106	1484.46	1674.6	1118.42	2029.48	1281.73	1206.92	1271.09	1281.73
ENSG00000164032.12|H2AFZ	1.04942	0.0001457	178.833	274.579	172.248	192.346	82.9328	108.964	102.497	150.264	160.504	182.835	123.859	143.685	84.9047	149.793	62.3373	195.27	135.121	176.045	190.677	167.193	789.916	282.337	289.534	174.762	110.944	311.87	359.563	180.431	130.1	197.593	266.691	351.623	341.75	395.022	189.945	338.217	585.991	653.214	505.901	304.943	287.114	430.006	304.943
ENSG00000120685.20|PROSER1	0.784745	0.0001457	29.3048	67.8319	39.7816	41.2407	27.4734	19.2479	42.0401	23.9477	21.9199	40.4003	21.7137	25.5476	54.215	30.9929	45.714	46.792	32.8369	34.994	31.902	40.6492	86.6048	70.6224	82.6416	70.9277	24.139	55.8768	84.5255	63.7881	44.2734	52.3134	44.6889	62.6191	42.0627	55.4466	61.0429	54.8213	64.1499	88.3132	65.2313	54.2935	61.9184	61.5811	54.2935
ENSG00000113407.13|TARS	0.677997	0.0001457	142.571	338.01	216.032	335.97	163.217	175.927	165.164	144.303	174.44	165.774	165.047	217.306	125.706	185.358	129.156	178.929	135.545	176.224	194.698	208.426	693.33	251.006	204.983	269.136	128.127	257.065	422.905	151.413	172.58	232.865	269.667	243.213	231.673	334.655	220.961	288.556	334.227	385.51	672.887	698.071	274.691	352.638	698.071
ENSG00000138780.14|GSTCD	0.676562	0.0001457	32.5199	80.807	50.2229	39.1031	30.1224	45.1275	34.3295	39.3133	34.017	31.5004	44.0755	41.0911	25.5578	46.2833	32.5539	56.3962	31.4261	47.7734	38.0836	47.2011	102.974	85.4715	33.8826	53.5013	35.8518	57.3859	63.1687	39.4336	55.8724	56.501	51.2728	93.3757	58.5743	74.3589	55.2147	80.5448	87.9825	89.6143	80.6221	81.5235	60.7243	75.2731	81.5235
ENSG00000088035.18|ALG6	0.575459	0.000146137	34.8917	70.4926	40.0948	29.9262	21.1925	23.2377	33.691	33.7632	33.6782	30.7988	45.0477	39.7147	32.8745	37.5888	28.9685	36.505	33.0132	38.2187	34.2363	49.7738	87.1883	48.8846	57.8624	48.2507	34.3059	72.5564	67.3291	40.4181	46.4557	42.2308	46.8986	62.1408	41.9533	48.0268	36.8098	72.1291	39.061	71.0734	73.6311	50.796	54.5435	54.6692	50.796
ENSG00000118898.16|PPL	1.30031	0.000146241	375.797	89.9717	61.0123	94.3486	96.8618	168.325	73.2263	82.9434	103.938	67.9863	38.0357	43.2061	185.866	63.1477	89.7575	87.9853	108.669	66.8828	80.6197	111.211	333.49	300.247	203.829	542.979	80.5624	275.889	373.812	184.162	88.1283	177.041	194.674	311.481	299.979	470.469	331.834	91.0645	225.838	189.638	229.399	157.509	255.525	262.603	157.509
ENSG00000125637.15|PSD4	1.65547	0.000146302	65.8304	122.886	51.8587	53.5871	24.9098	13.5868	10.7065	23.6394	12.5326	43.7608	32.9388	36.794	114.527	34.5907	57.2851	88.395	62.6405	59.8959	32.8963	137.041	127.942	230.39	205.072	208.211	11.8317	99.641	158.511	173.85	102.747	127.337	166.715	184.659	162.237	165.816	102.693	115.796	137.399	245.586	181.101	155.136	149.742	158.661	155.136
ENSG00000103599.20|IQCH	1.18189	0.000146395	6.27207	10.61	9.39722	7.99752	4.22996	6.1464	7.31772	3.85425	3.2904	6.01942	6.30491	4.80067	23.7794	4.87193	19.842	18.4346	9.38197	6.80771	4.10663	13.7212	41.6747	11.6343	20.6049	52.6865	4.93482	17.1562	12.1692	44.0972	18.2355	13.2072	18.2183	27.2894	7.21699	10.0409	13.9059	17.1093	27.6777	16.4808	16.6933	11.8663	23.4924	15.5893	11.8663
ENSG00000100147.13|CCDC134	0.727866	0.000146395	24.0869	19.5776	12.3208	8.36607	6.62266	10.244	8.59464	22.3546	12.2906	12.8513	14.2008	18.4977	13.2616	12.0299	15.1973	16.4773	20.0689	15.5264	13.2709	14.4759	33.6592	24.0851	21.8039	15.6611	20.5122	21.6438	30.2322	16.7891	17.0397	30.1833	21.871	18.1132	26.0978	30.2033	24.0627	27.8275	23.6422	22.8237	27.4588	15.5719	22.6328	26.0166	15.5719
ENSG00000171813.14|PWWP2B	1.03628	0.000146435	20.6082	58.8643	15.9405	21.4496	20.2098	5.55332	9.28221	12.8475	7.79051	14.9932	11.0189	19.1691	21.4929	20.0499	16.5418	15.3394	24.901	14.6903	11.9741	17.5975	54.6655	57.8655	31.1294	32.2275	19.3825	22.7558	54.1199	20.52	31.7477	33.92	30.2586	21.7	16.9125	39.115	27.5733	38.8632	40.7742	44.509	26.7411	53.4608	34.191	33.4983	53.4608
ENSG00000175634.15|RPS6KB2	0.548633	0.000146435	40.8475	66.945	31.7417	39.3242	44.5641	28.8988	21.8058	38.0286	33.6299	31.8328	38.6839	30.1133	38.2605	37.7387	30.8019	41.512	39.5736	35.7106	32.9827	41.1294	71.5565	57.4062	46.2722	36.2559	32.4628	51.3495	68.0572	49.7972	43.0477	44.7756	47.6201	54.9673	50.9928	63.9954	54.0559	66.4921	50.7489	68.3628	55.6088	72.2386	50.2974	58.6081	72.2386
ENSG00000178078.11|STAP2	1.42471	0.000146462	21.8205	154.42	25.7205	17.4692	9.229	7.81778	8.39819	13.1558	11.3229	12.2604	12.8455	22.7277	14.9892	15.9275	22.4088	38.2347	28.8866	25.4991	15.0432	36.4985	77.4837	80.93	53.8658	32.2275	13.5559	57.0285	102.346	41.6099	31.8075	48.8989	59.931	55.0869	30.3259	58.3903	35.1738	78.7981	101.269	38.7082	103.323	39.1379	54.5643	63.7126	39.1379
ENSG00000167536.14|DHRS13	1.53291	0.000146573	24.5085	23.2895	16.2537	12.715	12.1772	3.0732	7.85796	12.7447	7.8389	10.0447	4.15417	15.9463	10.6194	10.9431	16.0121	15.2484	10.0521	13.1377	20.7925	30.7356	78.9271	41.6387	53.6882	33.6307	10.4047	55.162	61.8513	32.0754	19.8498	18.1035	32.1075	43.7586	18.1154	28.3886	20.7226	56.4488	59.4672	57.4117	49.3887	37.0145	40.0998	41.4204	37.0145
ENSG00000001617.12|SEMA3F	1.05933	0.000146573	49.2278	71.708	38.633	39.2874	43.9232	16.3904	38.504	28.6242	34.0653	51.8852	13.7589	39.614	49.7945	41.3364	37.4024	47.3837	25.7828	52.073	27.4496	66.891	121.738	166.299	110.884	96.411	28.182	50.9126	128.695	96.1744	79.4291	73.7348	57.1351	90.0579	82.0113	42.6233	73.7219	77.8057	123.351	64.8389	60.1276	105.672	91.6378	74.9256	105.672
ENSG00000197582.5|GPX1P1	0.991668	0.000146573	6.4829	6.73391	4.90744	2.98525	4.91359	3.23495	1.76804	3.5973	2.41941	5.13313	3.29977	3.92782	4.11567	3.52278	5.58183	5.05244	9.20561	4.18017	3.93372	3.39601	10.5646	12.1956	3.28612	5.20529	3.80516	8.02211	12.2732	7.87635	7.38388	9.27725	11.3639	5.58939	9.65911	19.0333	8.58895	8.6539	10.3934	11.5474	4.81127	9.28485	8.07024	10.3839	9.28485
ENSG00000231925.11|TAPBP	0.87782	0.000146573	360.407	934.043	295.629	171.117	201.97	185.362	200.427	210.647	139.891	291.074	224.119	264.306	286.369	231.491	278.195	343.93	321.738	418.614	249.251	400.043	553.995	602.587	337.538	487.803	207.679	541.572	541.233	476.468	368.178	439.896	604.811	429.785	685.541	911.179	759.441	463.46	726.436	391.636	493.966	466.075	465.962	633.094	466.075
ENSG00000106400.12|ZNHIT1	0.551818	0.000146573	49.2278	100.615	53.1117	40.8721	57.1685	54.3471	34.8697	44.5551	49.6948	60.9328	59.2191	53.8481	55.4345	67.4574	54.6368	67.0473	84.4024	48.4303	63.6744	63.1863	108.195	118.129	64.7011	70.9277	59.0989	69.4985	111.776	92.9617	89.3838	111.424	87.8897	76.2488	47.6394	90.8517	82.5153	99.5993	92.7414	80.0186	59.277	90.3087	88.3528	78.949	90.3087
ENSG00000100997.19|ABHD12	0.715888	0.000146621	82.064	96.4428	50.0141	42.0146	61.2276	60.817	55.2022	66.6528	49.2593	65.2904	64.7285	75.2665	69.0517	63.7848	47.7104	48.112	46.6629	51.4161	49.7551	87.1642	172.718	104.454	76.2914	112.615	58.0882	95.1137	124.153	80.1626	60.6854	86.1689	69.7616	133.996	90.7227	74.7621	70.6885	119.289	135.533	119.323	152.446	131.82	97.8507	108.966	131.82
ENSG00000140854.13|KATNB1	0.711031	0.000146621	31.3076	45.6921	27.6696	28.3414	24.5252	16.2286	20.136	26.2089	21.4844	23.0437	21.1833	33.3026	24.3383	27.8449	33.0836	31.5436	36.1876	24.6033	25.5476	27.8884	82.1825	50.0072	23.9798	61.4224	24.4363	53.0571	50.0981	32.0236	46.7247	43.9703	55.2411	47.1661	27.3371	46.2928	45.7737	40.0541	103.972	39.5214	34.5827	31.9765	47.5258	48.2192	31.9765
ENSG00000100162.15|CENPM	2.65364	0.000146743	1.52849	18.9207	2.40151	4.90171	1.7518	0	0	1.69587	1.98392	3.61904	1.5615	8.29207	1.77837	2.96063	6.19298	5.00693	3.13908	4.29961	2.3343	5.93444	39.8628	20.8193	20.1608	8.41898	1.78367	24.7018	30.0589	10.3118	9.3868	12.724	16.9105	16.9774	19.5734	15.2831	11.486	32.2338	23.9468	27.2692	25.2791	16.4046	17.6764	22.1531	16.4046
ENSG00000163694.15|RBM47	2.00083	0.000146829	110.736	511.81	41.8002	70.9826	25.7643	26.7961	18.6135	38.7994	16.7423	56.3536	54.6819	73.5544	123.063	70.1557	112.737	138.373	81.4397	91.9041	43.2277	233.844	612.499	477.11	531.997	361.156	30.144	436.053	165.688	255.463	241.635	106.302	299.294	341.64	212.464	227.472	203.238	432.894	435.61	393.642	431.499	211.387	321.582	333.831	211.387
ENSG00000107897.19|ACBD5	0.781577	0.000146994	84.9628	226.26	83.8789	50.6755	80.0701	80.8197	69.1991	62.7985	65.6629	73.7103	56.0666	91.1121	56.908	70.9802	66.2894	106.42	74.5972	97.1592	65.2738	99.2045	137.431	175.28	158.844	117.73	69.4442	148.131	146.654	127.991	116.827	118.897	95.3755	109.426	129.323	154.444	96.3872	159.343	132.792	236.261	143.674	213.343	126.836	150.318	213.343
ENSG00000120992.18|LYPLA1	0.947138	0.000147535	78.0056	249.779	121.294	90.9211	61.3985	64.7528	59.1311	88.956	65.6145	87.4848	57.6576	107.663	74.9458	101.299	71.749	174.013	95.9712	134.721	71.9309	170.418	347.924	176.046	269.551	169.828	48.0402	182.841	161.389	173.746	126.124	167.731	203.964	277.437	95.9714	178.881	113.735	213.211	227.704	310.587	291.84	154.512	192.052	204.561	154.512
ENSG00000164466.13|SFXN1	0.514929	0.000147535	65.4087	129.094	64.5972	69.2136	64.0048	60.5474	74.405	68.9139	60.0499	68.9095	78.9882	65.9002	43.3923	62.623	73.9084	76.0598	71.3523	69.6297	62.8531	75.4668	169.709	83.7366	103.691	69.0719	62.2501	100.872	92.6036	90.7853	63.9737	84.0751	104.981	103.508	120.721	82.8674	101.738	110.714	127.538	137.701	105.051	111.293	94.1047	112.333	111.293
ENSG00000254285.3|KRT8P3	2.00242	0.000147942	22.2421	34.0309	2.64514	3.39065	1.45271	0.754821	1.66982	2.41533	1.79037	2.21574	1.91504	3.59211	8.73944	2.09868	2.48534	4.96141	3.84449	2.38867	1.90202	2.91576	28.6226	22.6563	15.0984	26.9317	2.61605	31.8105	28.8801	10.7264	3.76668	7.89211	12.4913	9.17616	43.63	14.8395	13.5651	10.083	12.8681	5.42131	13.53	8.61867	16.7223	16.2767	8.61867
ENSG00000187951.11|AC091057.1	1.70826	0.000147942	3.32051	14.5518	4.35056	4.16461	2.64907	2.64187	1.76804	3.5973	1.2581	7.45965	3.00515	4.83425	10.1621	4.34726	4.07433	7.73798	2.3984	1.55264	3.2853	4.21928	20.4842	11.9405	33.6162	5.97476	2.43768	9.41208	11.7878	36.0136	4.99234	8.34309	9.28953	15.0644	9.07591	13.6701	9.20245	16.3948	13.7437	40.6056	29.3727	11.6997	14.113	18.8665	11.6997
ENSG00000143633.13|C1orf131	0.959655	0.000148057	11.9117	46.2833	27.2867	14.5946	16.9626	7.22471	15.1757	16.4448	11.2745	19.0184	20.9771	15.2749	16.4119	16.9768	19.679	29.7229	22.8553	24.5436	18.3285	43.1876	75.1804	25.6159	35.5701	28.3349	13.7937	29.9836	31.1337	25.8054	27.8913	28.5082	24.8021	61.6327	35.2831	56.9789	28.9366	64.547	40.9646	54.8095	87.6396	37.1394	34.021	52.737	37.1394
ENSG00000136295.15|TTYH3	1.12245	0.000148098	66.5683	259.831	63.1702	111.892	49.5632	42.8091	31.6774	51.4413	43.0172	136.637	38.183	51.3974	165.744	85.0339	60.1371	81.9315	103.131	62.2846	70.0721	65.9648	198.546	287.235	115.814	70.6561	34.3654	150.474	254.304	266.19	103.165	93.8355	189.082	144.547	158.519	189.365	175.358	138.423	229.874	152.176	120.308	415.487	159.018	166.289	415.487
ENSG00000114573.10|ATP6V1A	0.572341	0.000148384	365.467	482.181	353.335	257.653	201.03	227.201	260.737	238.244	261.974	280.586	230.336	333.697	245.263	293.777	220.951	361.5	269.749	345.939	240.476	377.814	568.244	466.496	406.014	404.111	219.629	467.109	411.984	282.253	376.967	423.661	382.674	381.991	364.276	641.971	523.517	428.408	447.945	437.229	440.883	639.281	399.261	469.175	639.281
ENSG00000068438.15|FTSJ1	0.649478	0.000149146	57.3973	56.3678	47.3689	51.0072	61.6121	39.1428	29.2709	35.4077	30.4846	45.6073	40.923	49.9539	37.4983	47.2577	36.1393	55.1217	41.7251	35.5912	38.7752	37.1503	49.3218	69.6019	82.2863	52.3697	29.5495	47.815	78.5622	44.6672	63.615	75.9253	68.6794	66.0265	58.392	82.7061	75.4601	96.8205	68.2997	87.0121	109.543	90.5585	60.7016	82.6048	90.5585
ENSG00000143222.12|UFC1	0.690725	0.000150232	153.745	233.355	138.94	92.211	98.2718	121.904	102.841	109.358	114.245	108.017	129.251	190.785	87.8009	118.575	119.052	149.571	126.269	150.486	131.023	338.263	403.849	174.974	204.539	307.836	106.188	177.718	187.53	192.867	137.633	173.852	198.868	449.662	138.508	278.443	106.339	480.014	343.097	281.691	319.352	107.838	226.293	278.206	107.838
ENSG00000198793.12|MTOR	0.636271	0.000150232	204.606	382.881	287.311	267.53	245.295	195.067	238.293	203.504	241.216	239.189	221.556	284.616	371.325	254.952	238.022	298.822	246.471	323.127	259.842	432.871	443.589	335.457	623.298	341.376	217.132	480.135	428.14	389.931	320.227	341.648	430.114	535.804	266.081	345.422	268.2	562.543	493.44	612.229	768.342	481.605	407.238	473.751	481.605
ENSG00000110955.9|ATP5F1B	0.50205	0.000150232	769.778	1114.74	900.706	611.497	669.359	535.33	521.523	541.444	503.141	577.606	649.878	775.896	486.766	789.589	575.499	776.028	497.844	694.386	574.885	778.269	1737.5	789.093	958.527	736.073	476.775	988.586	1035.94	717.733	889.863	961.806	805.258	902.193	1028.57	859.2	696.932	1027	1205.45	958.217	1007.23	1260.91	916.612	968.942	1260.91
ENSG00000143891.17|GALM	0.81845	0.000150395	59.2948	83.829	39.2943	42.6043	30.3361	42.6474	25.6366	32.7868	43.9849	38.5539	42.8086	40.7554	33.4334	32.1547	43.5953	55.4858	36.893	38.8756	38.2997	65.8962	108.44	51.8952	42.6752	60.4266	43.2243	124.144	46.7352	60.6272	49.0565	56.7587	54.5647	105.063	96.0443	48.551	87.4914	107.618	159.747	67.9291	62.4402	224.544	66.9676	89.9744	224.544
ENSG00000188559.15|RALGAPA2	0.682784	0.000151228	227.903	363.96	251.706	221.94	300.712	127.78	212.46	147.695	208.844	232.653	199.489	212.438	276.715	170.817	228.122	304.831	298.706	257.14	241.729	257.994	572.083	637.949	479.064	586.387	145.845	400.788	395.897	321.428	263.488	310.659	607.021	302.245	232.548	336.672	284.219	308.563	569.697	392.286	448.804	308.19	418.571	367.541	308.19
ENSG00000141429.13|GALNT1	0.663255	0.000151442	209.772	405.349	245.963	221.572	132.411	216.04	156.766	177.501	162.439	196.056	237.524	279.48	136.732	207.731	131.764	265.868	216.032	253.08	168.847	198.889	539.622	320.148	164.173	357.535	178.129	408.294	340.286	235.824	240.619	374.698	340.691	282.159	226.424	333.688	329.891	394.507	326.041	369.842	477.938	480.897	315.182	351.19	480.897
ENSG00000099194.6|SCD	1.59886	0.000151653	237.284	1120.69	229.431	185.638	58.2794	172.099	117.378	180.07	103.744	207.135	142.744	179.874	192.725	167.594	179.719	201.643	149.547	264.963	124.712	236.28	843.414	1327.33	429.017	552.168	124.262	779.257	1014.89	449.004	172.639	213.441	589.885	504.031	554.87	469.461	416.871	762.734	820.319	1390.57	649.974	1018.38	583.279	723.542	1018.38
ENSG00000172893.15|DHCR7	0.821195	0.000151653	55.2891	58.3715	25.1289	31.3267	25.4225	21.3506	20.8727	44.144	28.0652	17.9106	16.6167	29.744	39.1242	29.0442	36.9949	27.4471	37.3162	38.3382	27.4496	27.0308	71.0344	57.6614	62.8804	47.3002	44.1755	61.8735	69.0626	66.4826	23.7659	29.8934	47.8005	52.5761	50.118	47.2203	27.6414	72.3276	73.5535	86.5242	74.4817	54.7515	52.8756	61.6952	54.7515
ENSG00000085117.12|CD82	1.69748	0.000152066	92.1309	145.19	15.0355	19.3488	20.6798	20.3262	11.7378	17.2156	14.9036	23.6715	7.9548	37.4318	56.8572	17.0143	24.7312	26.7643	39.1503	35.4718	24.0778	74.1976	105.922	146.348	110.085	209.796	23.2472	106.035	122.108	70.9908	58.533	48.3512	110.076	103.359	87.0048	34.1551	82.6516	168.791	112.386	54.43	97.9533	180.118	101.238	91.0531	180.118
ENSG00000104312.8|RIPK2	0.900102	0.000152724	44.168	91.3513	52.3112	44.4102	34.7797	45.0197	42.5312	59.6637	53.2271	54.5072	44.9888	71.4394	46.6442	49.4313	65.23	66.0004	73.8918	76.4374	46.902	78.2797	234.017	157.931	39.9664	71.9687	42.0351	64.296	131.746	77.8826	92.8217	83.2698	107.551	101.267	169.49	108.393	149.83	155.135	213.693	138.515	107.257	54.918	100.396	148.902	54.918
ENSG00000167645.17|YIF1B	0.82388	0.000152937	28.6196	47.8929	26.1382	24.4348	13.3735	11.3223	9.57689	16.3934	15.4359	22.859	20.653	22.0227	16.9708	21.6613	18.8642	27.8112	25.7122	24.8422	21.7868	25.2128	48.9532	30.9739	41.6094	30.7338	11.1777	39.8326	49.8208	20.8827	35.4247	49.672	37.0679	35.4493	34.6634	38.6311	29.8909	55.6152	48.5027	41.2562	46.0659	47.2153	35.9665	42.0894	47.2153
ENSG00000175793.12|SFN	2.60615	0.000153059	26.4586	127.714	5.35989	23.7714	2.81997	3.55844	2.75029	7.1432	1.30648	6.53643	3.12299	14.637	48.575	4.34726	10.1858	13.7008	9.6994	9.07695	12.7089	17.1172	129.969	87.9208	53.1553	166.252	2.73496	57.7433	96.972	247.224	9.08786	21.0993	66.4246	41.1582	86.7133	127.83	26.5167	50.4546	111.13	84.193	78.2297	53.2109	81.6451	80.7238	53.2109
ENSG00000132361.17|CLUH	0.760079	0.000154649	85.5953	125.054	89.1343	94.8646	76.9511	54.3471	51.5678	64.3916	58.453	55.7258	54.6819	61.6366	87.242	84.5092	55.2887	81.3853	61.794	48.6692	54.5534	81.6414	190.408	123.334	186.554	130.177	52.7372	94.8754	133.237	102.963	90.3106	109.201	119.772	120.276	73.555	119.24	152.318	115.518	162.145	116.341	113.504	124.992	121.154	121.803	124.992
ENSG00000205667.2|ARSH	5.97591	0.000155693	0.158119	2.69357	0	0	0	0	0	0	0	0	0	0	0	0	0	0	0	0	0	0.583153	3.07109	2.04111	0.532885	0.67895	0	3.73306	0.62406	2.22818	0.538097	0.740892	1.35284	3.19821	0	2.01624	0	0	3.19798	0.379492	3.3227	0.499633	1.56161	1.27377	0.499633
ENSG00000108561.8|C1QBP	0.574309	0.000155693	107.416	336.039	152.896	126.523	88.701	88.3679	92.4783	113.572	93.3894	114.184	121.826	137.34	84.0409	146.682	94.9727	126.129	99.1102	137.647	117.45	113.543	362.819	134.407	166.393	123.659	88.1727	178.274	168.253	130.737	146.572	190.667	144.529	167.801	222.743	219.77	146.898	172.324	269.049	255.398	249.681	158.092	166.857	219.409	158.092
ENSG00000143612.20|C1orf43	0.699377	0.000155767	164.444	465.56	180.809	149.668	165.908	121.904	143.653	146.102	148.165	160.124	171.5	218.313	123.622	152.266	120.885	181.524	176.176	195.572	180.303	274.974	612.192	204.417	402.151	232.201	135.737	199.242	277.533	236.912	172.281	195.531	245.406	396.398	214.359	473.937	166.053	409.115	361.6	439.94	491.787	252.065	275.833	365.256	252.065
ENSG00000188610.12|FAM72B	2.12232	0.000156258	1.52849	10.2487	2.26229	2.17444	0.128181	0.485242	0.0491122	0.30834	1.6452	0.960154	1.85612	0.268569	1.27027	0.787003	2.40386	1.36553	1.58717	1.19434	1.59942	1.57794	12.3458	5.511	7.37158	0.67895	1.90258	6.27472	7.90476	6.21817	2.69048	1.96497	0.946991	9.08649	4.37393	5.64547	3.30607	5.20028	5.13961	29.1125	8.63903	3.87216	5.24137	8.77383	3.87216
ENSG00000168476.12|REEP4	1.08577	0.000156411	7.58973	46.4804	18.342	19.7911	12.2199	6.57772	6.18814	10.4322	7.74212	16.1749	12.6982	14.5699	14.9892	15.5152	11.4896	12.1987	11.3571	13.5557	11.4553	12.0061	26.9642	35.7705	24.2463	23.039	12.4262	22.9941	31.1337	18.6545	17.1892	22.0657	14.2049	19.0996	36.4859	25.6869	26.1418	32.5514	29.8097	50.0929	43.5939	69.6988	22.3156	34.9089	69.6988
ENSG00000135540.11|NHSL1	1.7325	0.000156812	31.5185	461.191	47.9258	44.5576	15.2535	10.7292	24.5561	15.5198	12.7745	34.344	15.0552	38.4725	43.6972	30.5807	37.6876	80.8846	17.988	32.6053	31.7724	74.3348	554.455	153.134	140.593	100.666	6.48067	105.28	76.8287	124.623	48.2493	114.999	72.8281	428.051	148.495	60.8501	39.2297	191.061	65.3682	267.217	335.752	100.676	160.516	158.282	100.676
ENSG00000156873.16|PHKG2	0.813567	0.000157038	26.4586	38.0713	29.7927	16.1793	19.9962	12.5085	24.4088	19.7851	20.1295	23.0068	18.2076	26.6891	33.1286	26.5707	13.8527	25.0346	21.3034	27.1711	8.12681	33.1025	48.3697	43.2715	42.1867	35.0791	22.1175	33.955	45.6257	37.05	33.2125	34.532	34.2269	43.9679	31.2736	39.6393	34.4921	55.2182	43.3631	47.2739	37.6662	44.0926	37.7995	41.2752	44.0926
ENSG00000026297.15|RNASET2	1.06057	0.000157548	175.513	183.425	202.493	159.656	52.4686	78.1778	64.5826	70.4556	38.3719	84.6043	124.596	126.328	209.188	103.585	145.454	255.308	172.755	121.643	54.4237	162.288	428.786	274.223	158.8	395.33	71.109	156.749	320.732	344.176	176.585	354.919	227.774	200.321	194.968	483.333	292.842	263.785	658.174	108.752	161.244	180.035	259.125	309.014	180.035
ENSG00000198356.11|ASNA1	0.570929	0.000157956	78.7962	92.6324	74.7601	58.4151	56.314	65.3998	42.9732	57.2484	56.4207	62.5577	57.5102	79.8993	46.0345	83.4598	50.7254	68.2307	63.2048	63.8372	69.8127	69.2922	114.767	96.3404	71.8063	79.4825	45.6619	96.9008	121.033	72.9081	85.2285	112.1	89.0171	97.5303	99.8351	77.3833	82.4812	122.623	112.691	103.764	122.462	144.103	90.2313	103.034	144.103
ENSG00000107929.14|LARP4B	0.536155	0.000157972	133.137	170.253	153.871	175.872	136.897	119.855	151.217	114.548	122.519	124.266	121.031	122.4	152.28	153.803	182	159.539	130.572	166.968	112.003	177.69	219.491	310.708	217.106	216.314	109.696	203.928	300.901	268.418	225.552	164.897	200.086	185.406	157.097	181.905	187.798	164.384	221.308	360.843	175.811	200.644	218.542	207.021	200.644
ENSG00000153310.19|FAM49B	0.668158	0.000158477	61.0341	145.584	55.1651	55.135	37.8987	56.7194	45.9199	45.3259	42.243	76.7384	51.7651	61.0995	64.3263	62.0983	48.7697	55.0762	55.0926	70.0478	64.0634	72.3452	176.741	86.6962	61.4594	68.4382	45.4241	93.6046	72.703	82.5463	58.1443	71.6088	83.741	67.9395	182.539	136.782	122.222	102.418	88.8581	130.491	132.084	134.818	80.7539	127.913	134.818
ENSG00000152464.15|RPP38	0.758199	0.000160198	20.7136	23.0267	40.7213	12.4938	19.3553	12.778	15.6668	10.6891	14.1294	14.1069	21.6842	30.7176	13.4648	13.4915	24.3238	22.6222	21.6914	26.8725	15.6052	17.769	31.6323	24.5444	32.5948	24.1254	12.3668	29.9439	48.434	29.3291	14.1101	28.2183	42.4793	24.3303	30.6904	44.4782	40.559	29.0184	64.8733	51.5567	51.0633	22.0671	28.509	44.6056	22.0671
ENSG00000168961.17|LGALS9	1.22907	0.000160502	55.9743	132.872	49.0047	31.6584	32.2588	28.2519	18.0242	30.6284	23.5651	41.8405	32.0844	46.9325	61.9382	30.5432	30.9242	75.2404	56.2918	49.9829	20.3602	63.0491	108.901	145.837	126.96	106.278	23.3661	92.5323	123.425	106.227	59.0711	70.0948	104.124	79.6264	132.968	133.475	127.096	127.466	94.3403	42.5573	60.3934	206.14	95.5369	102.614	206.14
ENSG00000198924.8|DCLRE1A	0.800105	0.000160737	40.8475	135.894	76.3959	30.5527	31.8742	18.6009	39.1916	36.4355	36.4364	41.1389	34.1172	38.6068	28.0475	34.8155	37.1986	61.5852	22.0088	51.655	29.7407	52.2779	123.366	73.9392	64.2571	46.4855	32.4033	55.0825	68.2999	47.0509	58.8319	73.606	60.8329	65.9966	67.2128	88.0693	68.6435	55.2579	73.3251	123.823	113.929	91.8076	64.1793	84.3229	91.8076
ENSG00000137996.12|RTCA	0.588952	0.000160737	39.1609	86.0627	50.919	48.4642	36.5742	56.5037	43.7099	47.3815	42.7752	46.6413	63.9919	54.8553	41.1059	38.6756	47.8734	48.4306	63.2048	55.4171	38.8185	55.0222	114.337	72.2043	100.094	62.4182	34.187	72.7153	86.9524	62.1299	49.0864	55.4702	67.101	74.2462	71.4774	82.9481	51.2951	93.1684	92.7794	101.108	107.257	88.6849	70.9118	85.719	88.6849
ENSG00000235162.8|C12orf75	1.29296	0.000161198	20.292	139.901	25.999	26.5356	33.8397	64.0519	21.8058	9.7127	18.6295	17.9844	19.5924	12.7906	15.9546	18.7757	46.7733	17.2056	30.2621	33.6802	74.9568	29.878	259.415	75.7252	96.763	69.5698	18.0151	96.5036	33.0405	40.6772	17.9665	19.9074	62.6367	75.651	181.409	72.7056	160.872	86.8169	91.9038	149.574	127.06	17.5704	72.1559	124.335	17.5704
ENSG00000088298.13|EDEM2	0.838761	0.000161198	54.0241	100.45	51.3018	36.4864	43.4105	24.316	31.6774	30.0631	26.8071	43.687	39.774	49.8867	64.0723	33.354	34.5503	56.6693	51.495	52.3119	33.8473	76.7017	65.8135	69.6529	55.6421	64.9529	30.2629	75.0981	74.6792	74.2035	75.9015	85.9434	113.504	97.8292	76.6897	91.376	78.6639	82.3312	105.076	59.526	126.529	140.73	73.6236	88.5988	140.73
ENSG00000101158.14|NELFCD	0.453611	0.000161585	111.632	134.317	119.553	143.292	98.3145	83.1381	87.0269	97.7951	93.7765	89.7005	122.033	133.982	97.709	131.692	120.6	130.18	119.003	105.938	110.836	109.564	165.685	139.51	153.782	127.416	111.36	143.485	198.832	162.191	123.194	185.32	108.814	150.495	125.459	161.42	128.119	230.599	161.65	191.101	178.868	140.813	147.507	168.174	140.813
ENSG00000122515.15|ZMIZ2	0.769033	0.00016204	76.1608	100.516	90.5265	96.044	58.4076	57.1507	50.34	75.8002	58.1143	71.3837	47.9645	57.3731	144.252	91.18	106.585	79.0639	81.087	63.5386	67.0462	86.7182	121.063	306.014	124.34	110.216	56.8396	119.339	164.717	206.288	104.69	101.406	130.775	117.407	103.808	160.009	125.051	134.652	156.739	112.98	113.823	138.315	138.591	129.58	138.315
ENSG00000134996.11|OSTF1	0.642027	0.000162657	68.6238	124.988	69.5742	55.3561	68.1494	59.5769	38.6513	47.1246	44.2753	65.0689	51.7357	75.8036	58.8388	57.0015	49.2994	65.6818	55.1279	65.5093	52.4352	79.9605	97.6608	88.176	108.709	96.8636	38.4083	108.696	109.627	80.4217	84.0029	105.11	79.5472	101.147	118.278	82.0206	86.6053	127.903	74.3149	110.649	143.461	108.878	91.5307	106.176	108.878
ENSG00000158773.14|USF1	0.698871	0.000163208	60.8233	119.371	66.1286	51.7812	68.8757	69.6052	56.6264	70.8153	77.1793	52.2914	54.3283	67.6459	55.7393	68.207	63.9263	77.8805	77.1014	81.0954	69.5534	105.242	144.771	88.5842	91.9671	75.454	61.6555	92.6117	112.851	105.191	71.537	95.5428	84.0567	158.774	102.496	223.883	111.35	214.442	131.879	158.194	127.645	126.449	98.583	152.841	126.449
ENSG00000116793.16|PHTF1	0.756883	0.00016324	28.7777	62.4447	46.0464	35.049	28.1997	41.7308	30.8425	33.2493	32.033	52.8823	43.7219	31.9597	44.5102	43.0978	52.0292	58.1259	51.1776	45.743	31.1239	77.3192	132.487	104.199	66.211	94.012	24.6146	95.8682	71.5242	77.2608	54.557	68.8063	90.0994	98.0684	36.8868	69.1167	60.7021	71.1764	142.881	59.7971	54.7581	51.9619	81.4756	70.7598	51.9619
ENSG00000047578.13|KIAA0556	0.57795	0.000163246	66.4101	80.1172	59.9682	61.8794	67.2948	68.4191	62.2743	64.3916	74.276	66.8045	79.548	67.6794	87.6484	69.6685	92.3244	82.3412	80.8401	69.57	57.147	106.82	130.245	153.185	93.4325	198.932	63.7959	145.431	131.018	104.154	116.109	105.593	136.953	138.569	69.5091	73.754	99.9659	119.646	182.856	83.5967	71.4248	65.785	126.452	100.107	65.785
ENSG00000117308.15|GALE	1.48937	0.000163511	48.8062	122.196	12.7385	23.4766	8.16083	9.05785	9.42955	11.2544	9.58088	18.3537	9.36898	18.1284	37.8032	14.2785	16.3788	21.8029	19.8573	20.9009	15.7349	39.1741	105.185	83.1242	115.059	79.573	10.1669	38.0058	92.7422	52.129	27.413	33.469	42.0734	49.3181	73.2634	53.3497	64.8262	54.0273	55.7743	69.447	40.1382	42.8019	60.6882	58.6894	42.8019
ENSG00000160293.17|VAV2	0.729754	0.000163511	83.7506	49.601	62.8221	76.7688	63.3212	53.2688	61.1938	87.1059	49.3077	50.3342	44.4879	55.6945	71.4398	56.4769	76.7604	70.5521	57.9848	90.7098	52.6081	74.8493	143.635	141.551	107.865	51.6455	76.6978	74.701	137.397	111.357	120.205	140.737	126.175	105.033	95.3153	70.4877	125.835	112.66	110.406	123.443	111.802	75.1948	111.417	107.136	75.1948
ENSG00000141582.15|CBX4	0.745141	0.000164487	17.4985	23.7165	29.6534	14.2997	11.8781	17.5765	12.3763	21.0699	11.7584	15.3625	12.7277	27.7633	14.9892	17.0892	21.4717	16.9325	22.0088	13.3168	22.5216	16.8428	32.8914	31.0249	35.0816	33.2233	12.01	25.5357	30.6136	31.4018	29.0572	35.9171	23.8551	28.0366	23.3277	37.5424	32.7198	40.5304	31.7133	19.9504	38.1446	26.1891	29.054	31.9898	26.1891
ENSG00000180329.14|CCDC43	0.664887	0.000164487	33.2051	88.3949	46.7425	42.3832	37.0442	22.9681	40.9105	29.3437	42.4365	35.341	47.6699	51.8674	31.0453	40.4745	41.5582	60.5383	16.5419	45.1459	40.0288	42.8789	96.7087	51.0278	64.3015	45.5802	40.0731	63.7003	73.3964	39.33	52.4046	64.5542	54.3392	67.252	61.4902	67.786	50.6816	51.1295	83.2997	94.7104	110.34	75.6528	59.389	74.2054	75.6528
ENSG00000160179.18|ABCG1	1.60583	0.000164786	42.1652	176.429	45.8375	67.076	24.0125	11.3223	21.3147	31.1423	22.5973	39.2186	38.0063	60.1259	107.058	34.3283	36.832	58.3534	29.3804	52.5507	29.2219	128.637	108.993	186.251	178.872	106.007	35.0194	224.818	344.204	111.927	84.3317	73.1228	187.594	167.712	78.9495	92.1421	125.426	222.302	146.193	91.1865	117.889	264.098	150.738	124.87	264.098
ENSG00000167880.7|EVPL	1.47894	0.000164868	23.1381	48.6484	32.0201	23.4029	8.45992	5.66115	9.33132	21.9949	20.7586	14.1807	7.4834	9.97063	40.7502	20.3871	36.0986	24.9891	20.8802	17.9747	16.0807	33.3426	63.3259	107.26	65.1008	150.003	30.3224	54.8045	48.6073	67.8299	26.6358	22.8388	62.817	55.1765	34.8821	87.9887	31.7996	24.096	105.686	86.9579	40.4572	60.7887	62.8935	58.8381	60.7887
ENSG00000169230.10|PRELID1	0.634463	0.000164868	97.507	174.95	79.1803	82.6288	48.3241	65.3459	61.0956	69.1709	55.5014	81.4284	46.3441	76.8444	54.1642	83.9845	59.3223	83.4336	78.7239	83.2452	78.026	71.7278	168.634	116.088	116.036	96.592	65.8769	117.035	128.21	109.284	71.2978	113.26	92.0385	112.535	164.97	97.1827	114.417	131.714	143.071	168.061	110.5	102.383	108.907	132.845	102.383
ENSG00000181192.12|DHTKD1	0.762402	0.000165442	110.367	209.934	121.816	108.722	75.9684	70.6836	93.9026	95.8422	73.9857	65.2904	83.3486	98.397	83.5328	96.2393	95.5431	118.072	77.1367	136.871	81.6139	165.444	192.005	238.912	161.02	109.583	86.6863	140.228	245.672	170.637	114.943	163.415	135.059	186.482	111.207	167.348	134.458	163.987	158.757	284.456	248.565	330.216	162.054	181.254	330.216
ENSG00000198535.5|C2CD4A	2.93986	0.000165575	4.0584	9.82166	2.43632	6.7076	1.28181	3.93585	3.68342	1.28475	2.75813	1.03401	1.11956	3.79354	6.85944	1.01186	1.01858	10.5145	4.37355	2.5081	17.5504	11.3886	81.3226	73.582	20.7381	35.8938	1.12966	31.3339	42.0547	16.0636	2.66059	4.12322	51.4081	3.88567	35.0279	80.7705	65.2352	36.7195	17.2082	36.1602	201.17	12.6574	30.3497	67.4702	12.6574
ENSG00000071564.16|TCF3	0.811289	0.000165575	48.8589	101.042	68.4953	82.3708	57.3822	42.6474	33.0525	54.0622	45.485	60.2312	50.1742	44.5825	48.1177	59.5125	67.6339	55.2583	73.3627	47.5345	30.3026	64.5584	157.609	118.231	48.759	47.9339	46.6132	56.1945	132.023	99.0762	97.6646	115.515	46.3574	142.275	82.23	112.305	102.59	143.782	116.612	123.66	132.908	139.564	92.3543	116.298	139.564
ENSG00000197153.4|HIST1H3J	3.07828	0.00016626	8.74927	10.5443	7.16973	3.50122	0.555449	0.916568	0.294673	2.26116	1.83875	7.86587	0	11.347	3.35351	1.2742	4.52251	7.23728	7.19519	11.2865	1.90202	8.12983	158.776	37.3013	3.7302	3.2137	0.118911	38.6015	23.6449	22.5927	19.6405	11.1456	10.7777	21.6701	77.9654	96.0536	71.0293	73.5979	88.8581	88.8553	44.5242	11.9079	29.2677	77.2691	11.9079
ENSG00000140022.13|STON2	1.52171	0.00016626	45.2221	17.7053	69.4002	44.0785	25.4652	40.976	25.2437	41.6259	22.0651	65.5859	48.4064	55.6945	45.9837	40.3995	77.8197	96.1785	62.0409	68.1965	45.1729	133.405	465.301	122.875	77.7124	240.439	37.1003	219.178	176.47	41.5581	82.1195	111.617	93.1207	290.947	118.898	182.228	203.749	202.374	199.341	93.9514	167.916	208.847	163.203	166.922	208.847
ENSG00000176974.20|SHMT1	0.933079	0.00016626	86.3859	57.616	55.548	40.3193	30.0797	36.6088	30.4987	36.641	32.1782	33.3469	56.3612	51.2296	55.028	35.1528	58.4667	46.5644	41.2665	35.8898	39.1211	81.4355	96.5552	114.915	152.094	60.1097	33.533	72.199	146.723	61.5081	87.7995	71.19	52.7158	65.0103	77.4551	102.909	93.2174	82.2121	86.4215	111.462	156.991	97.8032	84.5294	101.524	97.8032
ENSG00000178927.18|CYBC1	0.628044	0.000166643	74.9486	96.7056	40.1992	56.2406	73.4902	41.6769	49.2596	55.7067	37.8396	77.6617	65.907	65.4637	85.3112	65.9959	62.7855	66.0914	72.6926	68.8534	65.4035	77.3535	97.7836	118.486	95.6085	88.173	50.1806	81.9685	100.959	103.429	77.6354	87.7151	110.347	83.3925	129.359	126.338	140.457	120.639	104.315	99.2643	65.8427	127.157	91.3066	112.316	127.157
ENSG00000131203.13|IDO1	2.58932	0.000166785	34.8917	194.528	49.7356	12.3833	7.13539	6.68555	14.1934	7.34876	2.75813	46.6044	7.45394	28.1662	13.2616	5.20921	23.4682	53.7107	35.7643	53.5062	38.1701	72.3795	430.905	212.122	55.8641	253.52	9.33454	110.761	237.212	43.0609	6.15822	31.504	122.793	33.2075	151.666	783.873	936.946	140.765	103.287	289.661	842.85	112.834	128.87	464.15	112.834
ENSG00000149418.11|ST14	2.33723	0.000166785	183.84	821.078	132.188	91.6582	22.9016	14.7729	16.0106	50.8247	8.80667	76.9231	53.2088	120.185	197.196	60.4868	101.247	204.146	107.575	99.4284	60.2594	276.654	793.202	748.067	452.908	427.739	31.6304	433.909	700.819	565.595	175.39	319.485	370.228	513.805	362.49	659.31	379.789	780.995	821.461	424.923	737.454	186.322	461.065	595.203	186.322
ENSG00000123213.23|NLN	0.898766	0.000167274	34.6281	143.153	106.85	92.3585	66.6112	36.2853	37.4235	40.1869	37.0654	57.4615	45.6959	64.0202	47.4572	53.7036	47.14	125.128	36.5756	54.3422	51.441	86.1694	174.868	136.856	92.944	78.8035	43.2837	68.7837	195.92	55.7563	120.175	169.793	57.3606	94.7805	58.9752	105.127	119.018	90.072	170.863	215.931	237.135	112.667	107.444	142.446	112.667
ENSG00000068120.15|COASY	0.671958	0.000168353	56.6067	87.5737	71.384	43.0097	40.8896	21.782	38.1111	49.7969	35.2751	41.8405	70.2379	67.2094	48.8291	46.2083	58.8741	53.8017	58.9724	41.742	48.1557	56.4972	99.6877	105.423	80.4656	90.1646	39.6569	84.5896	110.459	68.5554	84.0627	73.1872	93.1658	75.3521	76.3981	94.8842	66.9734	97.1381	115.965	75.5189	61.4035	46.4243	83.7308	84.0401	46.4243
ENSG00000141738.14|GRB7	1.47461	0.000168403	21.0826	32.0929	19.1077	14.6683	5.0845	1.56356	9.77333	13.6183	8.37117	8.41981	18.5907	31.5569	16.8692	12.8919	29.7834	23.5781	21.2681	11.4059	7.73776	37.0816	68.6389	41.8938	20.9601	36.1654	20.6311	40.0311	29.5735	34.7181	36.8895	33.9844	21.0142	45.7314	23.5099	95.731	79.0047	56.8458	48.2362	34.3169	78.8411	36.265	35.8526	59.498	36.265
ENSG00000078900.15|TP73	2.4066	0.000168839	1.15954	9.13185	3.72408	1.1425	3.37542	1.56356	0.491122	1.95282	0.629048	3.54518	2.6516	3.35711	3.70918	4.68454	15.1565	9.74075	6.24289	2.68725	2.11816	15.7451	66.5199	26.8406	16.7415	98.6741	0.891835	37.3703	10.8864	21.7636	26.9945	14.7212	33.7309	36.5851	9.98715	5.96807	11.2815	33.4247	81.5484	22.4985	13.849	0.874358	32.6433	25.5082	0.874358
ENSG00000175567.10|UCP2	2.03675	0.000168839	51.8632	108.498	28.6093	35.5282	11.7499	9.00393	12.5727	14.8517	7.30663	39.5509	14.407	25.3126	98.8268	21.5114	65.8005	67.1383	46.3808	52.909	14.7406	79.6861	135.742	329.69	119.366	290.727	12.6641	126.487	341.95	134.105	68.4878	94.9308	188.361	177.575	87.0777	115.047	114.383	213.926	158.224	166.976	103.668	80.2744	168.341	137.043	80.2744
ENSG00000085276.18|MECOM	1.22654	0.000168839	208.296	289.066	760.13	524.888	130.616	79.6336	169.437	205.354	120.148	225.23	366.451	410.978	213.151	327.956	465.329	1011.08	462.714	664.349	114.597	623.459	1354.69	1081.53	525.291	524.738	189.128	620.165	1078.93	627.466	852.375	1654.67	587.089	1170.07	271.767	966.464	493.592	931.604	1111.87	480.979	551.914	596.396	855.512	686.884	596.396
ENSG00000103495.14|MAZ	0.722102	0.000168839	59.0839	181.816	63.9707	67.334	67.9357	72.1932	40.5667	72.5112	49.4528	60.859	56.155	46.5968	55.841	84.7715	83.0349	57.9438	82.0746	53.2076	59.8704	56.4972	253.887	90.7274	178.294	78.3961	58.5044	81.0551	103.663	85.2926	81.3423	63.91	84.1469	104.315	70.4203	113.232	94.6148	110	161.574	121.763	149.468	264.139	105.295	117.296	264.139
ENSG00000135776.5|ABCB10	0.630126	0.000168839	50.8617	133.857	73.1939	55.3561	68.8757	32.7269	63.1583	53.24	65.421	69.2418	46.5208	73.353	46.7458	63.8972	60.7075	66.228	50.2958	77.8109	47.8098	93.819	210.186	90.4212	77.1795	99.3983	47.1483	103.652	79.9837	73.0117	81.6711	74.1536	73.7751	120.097	79.3869	146.661	55.8623	106.546	105.876	181.777	161.802	88.8931	94.2231	119.702	88.8931
ENSG00000164305.19|CASP3	0.782567	0.000168923	68.2022	350.656	72.2194	67.076	56.8267	55.2636	66.498	49.6941	66.4371	80.6529	57.7165	67.5116	54.9772	68.5443	50.5625	74.7853	76.0786	56.6115	75.562	75.1581	213.441	130.172	83.4409	119.133	47.2078	200.672	166	84.3081	75.0047	96.5736	99.4791	128.885	112.775	135.854	119.734	148.625	169.455	145.779	190.537	98.053	120.36	146.108	98.053
ENSG00000277075.2|HIST1H2AE	0.890584	0.000170077	64.0384	145.88	149.659	78.2799	63.7058	44.2648	77.4009	146.461	97.7443	75.7413	100.054	160.336	50.6075	106.171	79.042	124.581	99.3571	101.518	63.2853	84.7629	409.837	126.957	62.5252	62.6445	137.224	189.433	137.224	122.135	162.176	203.939	72.5124	181.64	298.412	250.094	174.847	195.269	192.983	252.091	232.27	237.076	155.687	227.995	237.076
ENSG00000106244.13|PDAP1	0.42635	0.000170856	135.772	195.776	142.385	131.056	152.706	114.463	112.172	115.73	141.197	137.376	129.811	143.685	118.033	163.097	118.93	134.413	131.665	146.187	151.772	131.69	304.775	238.096	154.848	135.926	101.015	186.216	218.178	182.089	155.331	229.612	150.481	189.89	172.369	209.729	146.046	192.291	226.181	194.3	213.557	159.508	187.205	193.496	159.508
ENSG00000114638.8|UPK1B	3.68272	0.000174305	14.5997	3.97465	1.5662	8.51349	4.22996	1.77922	2.11183	3.28896	0	7.49658	6.74685	14.0327	9.34917	1.76139	12.8341	10.2414	12.3094	85.0367	0	15.3335	60.6848	16.6861	34.5043	225.366	9.63182	525.885	408.413	279.611	49.1163	60.5921	308.584	402.017	26.0978	1.45169	82.6516	40.7686	181.333	37.895	3.56194	143.769	198.424	53.3942	143.769
ENSG00000131495.8|NDUFA2	0.718282	0.000174305	52.7592	55.448	45.8375	36.8181	41.3169	25.8796	21.0691	38.9536	26.5168	30.171	35.06	44.8175	29.6734	39.4251	33.4095	29.5409	26.3824	47.5345	34.3228	53.2727	94.559	62.7131	70.9181	57.0318	30.5007	44.9556	93.8517	35.1327	52.5242	74.0892	40.6755	66.8335	59.121	88.5532	52.045	100.155	77.551	76.82	53.0038	29.9364	60.3154	72.4641	29.9364
ENSG00000121073.14|SLC35B1	0.693616	0.000174305	51.6523	63.5944	62.4393	50.565	33.9679	36.0157	37.178	41.8828	34.2105	45.1272	41.5712	44.6832	42.8334	48.5319	34.8763	47.7934	52.412	46.3999	38.4294	56.5658	77.8215	63.5296	85.6613	53.275	24.7335	80.1814	101.895	67.5708	62.9872	69.676	79.6825	94.8403	64.4426	78.6737	54.09	73.836	91.1424	71.5613	108.958	100.926	71.8212	77.5292	100.926
ENSG00000139343.10|SNRPF	0.531999	0.000174305	37.2108	74.5986	55.2	39.3611	30.8915	35.6383	30.5969	34.6368	42.3881	36.4489	39.4499	53.7138	25.4562	46.0584	33.5725	61.13	42.889	40.7865	44.6542	41.2666	95.8795	54.0894	42.1423	36.0749	41.7379	57.9816	76.0313	46.0145	43.257	64.5542	51.363	61.6327	64.0781	77.3026	52.8289	61.2125	90.1525	70.4229	74.8007	64.2861	55.8965	70.114	64.2861
ENSG00000156970.12|BUB1B	2.49465	0.000175644	9.64528	80.5113	16.0449	28.6363	4.18723	8.41086	0	9.86687	7.93568	18.5014	2.97568	16.6849	8.84106	11.3553	12.5897	28.6305	10.5106	17.079	6.65706	11.0113	169.586	65.5707	63.9462	18.6485	2.37823	91.0232	92.2222	27.2563	20.0889	39.8793	25.6138	94.0033	57.7724	92.4647	43.456	118.852	94.0358	137.322	133.174	113.333	59.1847	96.7253	113.333
ENSG00000006453.14|BAIAP2L1	1.60177	0.000176033	45.1694	183.36	21.6484	41.7566	13.8862	20.1645	17.3366	23.3824	18.0972	22.7483	12.9339	24.0369	74.5393	27.8824	27.3388	36.0499	29.3804	27.9474	28.3141	65.5532	162	173.443	199.432	141.901	20.6906	120.252	121.9	92.3399	40.9252	43.9703	113.684	100.848	63.3127	56.616	47.0007	109.563	126.092	120.028	172.222	74.4454	110.949	99.2621	74.4454
ENSG00000184661.14|CDCA2	2.95955	0.000176963	4.58546	61.5578	6.9261	6.96558	0	0	1.66982	0.30834	3.87106	8.16131	1.14903	7.62065	2.43891	3.63521	10.0229	19.9822	2.61002	12.1822	3.15562	10.9084	99.3192	30.1064	56.3526	8.19267	0.41619	58.1802	40.1479	19.0172	10.0744	23.2898	15.0617	43.6391	49.5713	54.5998	31.4587	77.8851	69.0992	131.684	70.0426	30.6858	33.6498	69.1915	30.6858
ENSG00000145191.15|EIF2B5	0.489173	0.000177975	75.1067	124.495	84.6098	73.5993	72.9348	67.8799	65.7613	73.796	66.4371	57.203	84.6449	77.0458	76.1652	77.5386	71.2193	98.5909	68.6718	83.3646	59.9568	82.396	117.961	116.241	124.828	92.473	70.7522	102.699	120.166	92.6508	104.72	118.382	94.6089	94.7506	90.6498	89.763	85.3101	115.557	106.866	135.967	126.582	171.707	104.186	107.242	171.707
ENSG00000141367.11|CLTC	0.548604	0.000178517	1287.67	2543.94	1354.97	1203.53	925.848	1270.74	1073.4	1022.25	1075.24	1239.6	1066.53	1353.99	1103.05	1339.29	972.258	1257.51	1031.8	1275.85	1246.34	1520.93	2117.95	1656.26	2304.59	1486.86	1027.99	1693.54	1829.19	1486.66	1581.77	1519.83	1597.44	1997.41	1527.49	1964.95	1315.37	2744.91	2264.55	1675.62	2785.09	2398.61	1691.62	2039.71	2398.61
ENSG00000136280.16|CCM2	0.547336	0.000178517	37.7905	65.3025	46.638	36.6338	48.8368	27.8744	32.9052	35.5104	33.4847	55.652	41.5123	40.1511	37.854	39.5001	43.7991	38.7354	37.7395	35.5912	36.6571	45.5888	54.6962	82.3078	42.6308	56.896	37.9922	50.4758	65.9077	79.1263	50.5213	40.6202	53.2118	57.1791	74.612	61.5759	66.7348	60.4185	49.1879	72.1577	64.487	80.6075	55.9638	64.1677	80.6075
ENSG00000167863.12|ATP5PD	0.477052	0.000178576	137.564	295.011	142.629	126.56	120.276	116.296	113.351	132.689	125.374	124.857	119.499	153.924	85.5144	113.816	95.7468	119.893	112.725	129.585	139.453	157.142	311.225	150.073	208.891	155.525	131.694	189.274	204.449	126.177	121.729	174.11	153.863	195.24	159.211	155.654	145.603	205.59	197.818	185.355	233.094	303.819	176.854	183.189	303.819
ENSG00000133195.11|SLC39A11	1.38029	0.000178735	54.0241	223.632	45.0022	31.9164	19.868	17.5226	16.1579	15.8795	19.0166	27.6967	25.0723	31.4226	62.2431	30.2059	33.8577	64.6349	38.3391	39.2936	31.0807	102.086	124.871	112.924	138.461	83.873	14.745	112.707	109.973	104.828	59.2504	83.2376	79.6825	122.429	71.9512	85.9321	50.7839	177.842	83.4139	149.899	236.736	96.4292	95.5818	122.365	96.4292
ENSG00000085871.9|MGST2	0.775566	0.000179259	54.1822	103.834	60.2118	33.0589	54.6904	28.2519	41.0087	32.8896	33.9202	37.5937	57.1862	85.0357	49.1848	42.2359	39.5618	59.0817	51.495	55.656	34.9712	80.132	146.706	109.965	95.564	87.6751	32.8195	107.663	113.579	79.3335	62.7481	92.2571	104.169	99.2639	57.335	66.9795	63.7355	96.4632	136.219	67.4411	121.77	41.0532	94.3119	87.1348	41.0532
ENSG00000163624.6|CDS1	1.5689	0.00018038	89.8645	165.326	65.8153	38.1817	11.7926	25.6639	21.8549	50.0538	16.9359	26.6258	31.7897	46.4625	58.2799	38.5257	79.4902	115.068	65.2858	60.0153	25.5043	134.674	300.445	194.773	190.906	263.116	44.3539	186.216	130.429	115.295	116.767	119.541	216.861	211.59	100.6	119.765	90.4908	163.432	277.539	74.9226	171.132	64.0363	174.191	142.554	64.0363
ENSG00000160972.9|PPP1R16A	1.09865	0.000180883	27.1438	102.52	28.7833	22.1498	27.5161	11.9693	12.9165	18.2434	15.7262	20.3479	18.2371	19.3034	25.1513	26.4208	33.1243	34.5478	33.6834	13.6154	18.3285	36.8072	127.604	67.8159	85.9721	89.3046	25.7443	46.8618	61.1579	51.4554	50.88	32.5992	42.9302	61.9017	22.4164	42.462	55.5896	44.6192	108.084	61.6946	34.4232	29.062	62.0189	52.7556	29.062
ENSG00000125901.6|MRPS26	0.659743	0.000181186	40.7421	88.3621	57.0098	51.5232	44.8632	21.5663	30.8425	42.5509	34.888	38.7385	44.6058	63.248	32.8745	50.7805	39.2766	56.2596	51.7066	44.1904	32.8963	54.0274	110.191	64.4481	86.6826	46.4855	49.1104	55.3605	108.552	48.3981	71.6565	73.4127	52.9864	64.6217	59.0481	85.8111	43.5924	76.8927	92.7414	89.9396	83.1473	88.8514	69.3254	75.8818	88.8514
ENSG00000105058.12|FAM32A	0.424744	0.000181586	101.934	167.987	131.526	91.0317	107.33	70.6296	89.4825	83.817	90.1958	111.562	103.236	104.272	61.3793	99.3498	87.4352	125.492	114.629	103.549	110.879	111.931	179.413	121.293	94.5427	115.829	69.8009	119.101	200.15	102.963	120.863	182.163	136.051	158.027	133.988	171.017	148.977	132.984	162.602	125.341	170.335	147.059	133.35	149.321	147.059
ENSG00000188725.8|SMIM15	0.533938	0.00018174	104.939	259.568	120.25	106.916	84.5565	72.6784	85.6026	97.5381	86.6634	121.496	104.679	122.165	87.9025	109.356	93.18	143.608	118.403	121.404	97.0894	146.44	292.675	152.318	127.493	129.634	77.5302	151.745	179.764	150.946	145.226	162.384	158.824	205.582	133.259	188.478	138.105	151.642	208.554	191.643	243.195	112.459	161.177	179.268	112.459
ENSG00000116679.16|IVNS1ABP	0.804622	0.000182087	493.965	751.045	353.753	430.318	237.775	455.103	299.094	296.417	362.67	360.168	306.761	540.495	567.657	319.598	305.004	454.356	407.269	450.802	426.83	642.051	1354.11	531.301	509.394	1474.73	322.904	437.642	646.006	1281.51	596.719	557.344	509.12	698.076	611.95	841.78	589.161	860.865	1008.09	558.287	1646.84	637.657	743.238	873.852	637.657
ENSG00000183763.9|TRAIP	1.56843	0.000182163	4.79629	15.4059	3.8633	6.63389	4.01633	1.29398	2.45561	3.95703	6.67758	4.35762	0.618707	2.92069	2.54053	5.3966	6.15224	8.23867	3.17435	3.34414	1.72911	5.11116	20.2078	6.83772	11.9455	4.02844	3.32952	9.53122	13.0012	8.91272	8.72912	12.6596	7.7563	14.377	13.6321	18.872	9.3047	15.839	17.2843	22.9322	18.7666	18.5281	10.1097	16.6616	18.5281
ENSG00000114867.20|EIF4G1	0.528965	0.000182163	714.489	850.51	743.703	693.278	547.118	706.404	493.824	497.969	519.787	555.523	447.737	570.139	602.818	586.13	471.808	561.367	533.608	589.942	756.701	626.546	947.064	1276.66	1089.26	745.397	447.047	786.008	1018.54	664.412	741.736	813.241	772.789	816.11	690.681	828.836	731.799	1112.03	922.997	973.451	981.925	1290.09	843.189	891.674	1290.09
ENSG00000062822.14|POLD1	0.630625	0.000183475	27.5128	47.4987	30.1755	43.0834	37.9842	25.2326	18.6626	31.2965	20.1779	46.5674	30.1693	40.4197	15.8529	41.5613	31.4946	34.0471	38.586	29.3806	33.026	21.7482	96.3095	43.3736	28.7758	22.0885	25.9821	46.5441	50.9649	40.2109	39.1316	49.2854	38.06	38.4681	44.4319	63.3502	83.4696	61.927	62.4748	51.3398	55.1834	80.2328	43.2662	60.311	80.2328
ENSG00000105726.17|ATP13A1	0.640663	0.000184254	86.4913	106.199	92.0927	81.8179	70.6702	52.1904	53.0412	64.9055	45.6785	71.8269	53.1204	86.9157	106.144	84.8839	78.3494	89.3509	81.4397	77.6318	76.9453	78.0052	114.368	128.131	125.006	115.965	48.4564	121.245	165.827	124.882	118.8	124.341	107.416	113.133	99.4341	124.644	121.097	149.379	142.805	143.99	109.702	98.511	117.297	127.293	98.511
ENSG00000171227.7|TMEM37	1.25951	0.00018433	61.4557	21.5157	21.2308	6.63389	7.56266	15.5277	7.2195	18.8601	15.2423	18.7599	15.2909	13.1935	23.0172	11.8425	23.8348	19.527	15.4485	13.4363	10.6772	25.4529	67.5333	33.9845	43.5633	29.5117	12.9613	38.8	65.0062	29.4327	30.5818	36.658	67.7324	52.9647	54.7835	16.6138	55.2147	17.4269	44.2387	94.6561	21.0526	49.547	42.3942	43.4266	49.547
ENSG00000110074.10|FOXRED1	0.523559	0.00018433	25.5626	39.6151	22.6925	26.4618	28.6697	16.5521	26.5206	21.224	24.2909	23.3022	24.3358	31.9933	24.5416	28.2946	27.0536	25.7629	26.3118	33.8594	22.7378	36.5328	52.5464	39.2914	41.0766	25.257	25.7443	43.3274	41.8814	38.2936	31.9869	39.1384	35.4445	41.3675	39.5841	39.478	29.8909	41.5229	36.7767	60.3934	39.075	31.0189	37.9463	40.9601	31.0189
ENSG00000256940.2|AP001453.2	4.8745	0.000184485	1.47578	2.33223	0.139218	0.589679	0	0	0	0	0.193553	0	0	0	0	0.299811	0.12223	0	0	0	0	0	4.02313	2.65344	2.26476	0.588424	0	2.14453	5.61654	1.50273	0.508202	1.25629	1.35284	0.807024	3.4627	2.29851	1.80641	0	1.48478	2.22274	0.584796	2.37326	1.89316	1.69428	2.37326
ENSG00000256061.7|DNAAF4	1.07774	0.000185811	7.48432	12.9423	8.21386	5.78622	6.66539	12.5085	10.1171	2.00421	5.51626	10.1555	14.2303	15.3756	8.84106	8.61956	15.238	9.24005	8.95872	13.1377	5.83574	20.7534	26.6264	22.7074	12.5228	18.8748	8.85889	35.7818	24.477	18.2918	22.9588	22.4522	27.3274	35.9574	5.61322	18.6704	8.72529	42.5947	32.3224	18.9746	24.9867	7.41123	23.0697	21.6982	7.41123
ENSG00000179627.10|ZBTB42	1.18024	0.000186525	12.2279	44.1482	10.8242	20.3071	9.52809	5.06808	9.626	7.91405	6.04854	11.8542	12.2563	10.3063	16.6659	15.2529	20.6569	18.3436	21.6914	11.3462	20.2738	34.8519	33.5671	34.2907	46.361	32.1822	13.4964	27.9583	45.0363	27.5672	18.4747	21.808	30.5292	50.4241	10.789	43.7927	35.6169	38.5853	38.3377	37.136	55.2366	35.4323	31.8079	37.0706	35.4323
ENSG00000165283.16|STOML2	0.557771	0.00018668	83.1181	163.979	83.0436	93.1324	95.58	71.2227	67.5784	71.3806	93.3894	90.476	64.0803	101.116	53.1988	96.0519	87.4759	81.7494	102.708	87.6045	73.9194	91.452	180.457	97.6671	90.7681	97.9046	88.0538	112.349	149.844	124.778	115.601	119.219	142.545	119.41	135.118	159.726	147.137	117.86	197.665	146.375	158.533	83.1889	119.883	151.774	83.1889
ENSG00000267374.2|MIR924HG	2.00749	0.000186724	0.579771	3.38338	1.67062	5.71251	1.15363	1.24006	0.785796	1.0278	2.03231	1.58795	0.176773	3.4914	0.71135	1.57401	0.24446	3.27726	1.65772	1.67207	0.129683	0.99479	17.5974	5.56203	11.7235	0.860004	6.3023	1.82682	8.49415	2.79818	4.66351	4.73526	1.48813	5.97796	1.42153	8.91178	4.15814	10.8769	3.27412	6.34294	4.22648	17.3206	6.00243	5.6017	17.3206
ENSG00000184292.6|TACSTD2	2.34483	0.000187326	217.52	236.771	67.9036	70.3929	24.098	12.778	28.3869	44.5037	4.74205	59.6034	58.9834	137.709	292.161	62.5106	144.842	114.659	81.6513	112.566	51.7003	341.556	501.356	875.075	242.729	824.653	45.0079	370.566	1064.51	777.79	124.569	220.238	205.407	341.042	386.619	657.294	346.523	480.768	623.682	232.683	570.601	595.022	466.078	471.167	595.022
ENSG00000101057.16|MYBL2	3.06369	0.000187333	13.5456	75.6169	7.16973	45.0367	0.640903	2.7497	0.343786	0.719459	3.24201	11.4849	0	12.4213	4.62377	8.3947	3.50393	18.6167	10.9691	14.5112	6.65706	13.0009	113.262	66.8974	56.3082	15.2538	0.535101	93.2074	77.6955	20.8827	13.1834	47.9003	33.5054	67.5808	91.4152	42.9459	38.0027	115.399	96.7769	241.357	158.426	167.585	50.5177	112.046	167.585
ENSG00000161036.13|LRWD1	0.909285	0.000187333	25.6153	32.7827	16.2189	29.6682	22.1752	16.3904	14.3899	18.3462	15.3875	18.8338	20.9182	19.9413	22.814	26.121	25.3016	26.6733	27.3699	16.7207	20.5332	22.7773	88.2939	60.3148	23.3137	70.294	19.3231	51.0318	48.2606	43.579	34.1392	33.1146	42.2989	49.7665	23.0725	35.4455	21.5406	50.6134	110.14	34.3711	23.0728	37.7639	46.9775	42.608	37.7639
ENSG00000137807.15|AC027237.1	1.52161	0.00018782	12.4914	80.7084	22.5185	38.624	26.6188	8.24911	16.207	8.11961	26.6136	28.3615	6.18707	36.7604	10.7719	28.8568	8.10792	30.9519	23.0317	22.7521	14.438	17.1172	116.917	53.9874	65.5004	23.1296	8.91835	109.808	77.6261	20.52	21.6733	44.5501	27.5529	75.651	80.5168	50.5673	59.1002	79.2348	81.6626	142.364	117.863	102.591	53.8195	87.3298	102.591
ENSG00000167770.11|OTUB1	0.504662	0.000189115	89.5483	106.166	86.6632	73.4887	80.2838	57.4203	50.8803	72.1515	64.5016	61.6345	68.3818	83.9279	67.1717	82.8227	70.6082	82.3867	86.9772	73.5113	58.66	82.8077	159.175	114.506	68.3869	80.9761	56.8396	96.9008	143.291	77.209	91.8053	109.459	93.6168	117.018	95.8621	114.764	100.75	144.02	140.597	116.884	93.78	152.555	100.765	115.237	152.555
ENSG00000054219.11|LY75	1.41842	0.000189411	366.573	367.869	76.8136	89.5575	84.941	79.9571	55.1039	84.8448	47.9044	104.62	86.7368	61.2673	206.139	89.7184	133.516	201.552	132.3	177.657	75.0433	310.031	412.878	536.353	114.97	714.708	89.5997	587.481	457.748	331.014	194.731	249.809	367.207	578.995	313.392	199.809	753.204	277.401	325.547	412.562	226.635	179.285	386.291	358.364	179.285
ENSG00000141012.13|GALNS	0.638807	0.000189411	31.7293	41.0605	29.8275	30.5896	21.0216	23.1299	20.5289	20.8129	20.7102	25.3702	20.27	31.0533	36.9394	32.3796	28.7648	32.8181	29.3804	23.5881	24.4236	32.9996	74.5969	25.8711	29.7972	44.4939	20.9284	43.9231	53.9465	35.4954	51.2388	46.3218	44.4635	39.0958	28.3577	36.6149	41.5474	52.4395	61.2565	50.9604	54.2265	50.338	42.5144	46.4861	50.338
ENSG00000175792.11|RUVBL1	0.712782	0.000189752	55.7107	162.928	142.873	110.491	64.8594	72.0314	64.7299	74.2585	81.4375	84.4197	71.387	110.046	62.8528	90.318	79.368	110.79	82.8858	94.0539	76.7724	114.778	273.942	108.128	103.069	228.399	70.3955	158.218	127.62	119.389	135.869	150.465	157.696	183.732	100.528	78.1898	105.385	142.67	245.254	179.825	152.658	197.522	151.41	143.501	197.522
ENSG00000125445.11|MRPS7	0.467386	0.000189933	53.6025	92.3696	70.4095	48.4642	50.7168	34.2904	46.4111	42.2939	34.2589	45.6442	62.3126	63.0466	40.8518	39.1253	43.6768	66.319	59.8541	55.7754	59.9136	49.1906	103.588	82.614	54.5763	52.5508	41.0839	69.2205	96.3479	78.919	52.3449	70.578	75.5338	91.0741	76.1065	84.6417	55.9645	75.3842	74.3149	66.1942	76.9006	76.1941	72.3693	72.7867	76.1941
ENSG00000104522.16|TSTA3	0.993873	0.000190886	22.7165	180.863	22.5533	37.4446	30.8061	19.0323	18.5644	17.1642	22.0167	28.1768	36.3858	27.8641	26.3199	23.6101	23.3052	41.0113	30.6854	35.4718	34.1067	54.2332	99.872	63.0703	91.7006	68.8456	19.1447	47.9738	61.2966	71.2499	26.6059	46.6118	40.7206	97.5303	49.9358	69.3586	58.7934	83.4427	97.9952	101.108	80.9145	40.0123	61.2185	77.3639	40.0123
ENSG00000008324.11|SS18L2	0.624175	0.000191223	18.6054	26.4429	17.8547	19.7542	13.1171	12.2928	12.9656	17.4726	17.1778	18.1691	18.0014	20.747	15.2432	18.8881	15.075	19.3449	25.4653	18.9302	16.1672	17.5975	34.1198	19.6457	24.7792	18.5127	15.6963	26.4491	21.1834	19.4318	24.9019	27.7995	23.2238	24.8384	30.8362	36.5746	35.6169	38.5853	33.1981	38.1118	38.251	30.6442	23.3818	35.882	30.6442
ENSG00000149269.9|PAK1	0.758876	0.000191293	114.162	199.028	133.719	116.056	70.2857	103.842	108.587	70.1473	103.89	43.1331	79.0177	89.9035	88.6647	92.7915	57.5296	77.7894	55.798	117.881	93.1989	162.357	175.206	187.884	146.943	158.15	125.392	130.617	225.008	111.357	142.715	157.939	138.306	235.89	115.763	164.928	157.907	264.579	158.909	127.997	176.502	132.361	161.284	166.655	132.361
ENSG00000136448.12|NMT1	0.477598	0.000191293	88.1252	153.172	101.386	73.7836	102.587	69.2278	95.5724	85.8212	91.7926	90.6976	95.163	102.526	70.2204	95.4898	94.443	101.504	80.8754	84.4395	82.9107	108.604	147.535	105.781	116.657	112.887	91.9779	124.025	196.787	92.3399	91.6558	126.564	98.6674	137.911	136.613	166.42	136.537	158.073	138.96	130.003	151.941	156.718	120.232	145.507	156.718
ENSG00000204516.10|MICB	1.4056	0.000191299	5.90312	19.3477	13.3997	7.48155	2.8627	2.64187	8.93843	4.47092	5.32271	7.97666	3.53547	5.37138	6.75782	3.44782	4.92994	6.05383	7.44209	13.914	6.22479	12.9323	16.3382	16.8902	15.5425	10.2748	3.32952	25.218	15.1855	7.1509	8.69923	9.1484	29.3116	14.108	31.2007	35.7278	51.3292	41.6419	16.8655	33.2327	14.5136	15.9883	14.2664	32.0731	15.9883
ENSG00000145901.15|TNIP1	0.744841	0.000191883	183.418	239.005	161.214	129.987	142.964	111.767	113.253	126.419	109.696	115.477	149.167	139.824	185.002	136.526	174.178	183.8	169.863	155.861	134.265	213.605	233.68	461.291	279.099	180.465	126.462	241.577	637.685	217.688	185.763	232.092	324.728	268.052	301.109	243.078	296.864	290.541	388.059	210.889	196.066	125.408	282.382	275.229	125.408
ENSG00000104133.15|SPG11	0.429279	0.000191883	361.25	385.837	361.201	248.845	260.42	291.415	293.249	285.985	268.265	291.517	292	367.537	336.468	295.576	330.876	402.284	307.383	328.442	288.718	445.494	558.448	428.684	517.12	529.536	290.679	440.621	502.923	408.638	393.229	436.16	383.08	517.093	334.424	376.754	344.001	533.049	390.001	505.592	467.092	353.574	450.518	421.559	353.574
ENSG00000198039.11|AC092161.1	0.90147	0.000192428	18.7635	15.2745	19.2469	25.2825	12.6472	6.41597	17.926	17.524	14.1778	18.2429	10.9894	18.5648	10.0097	15.028	28.2759	29.3588	9.20561	24.6033	15.562	21.8511	39.4328	27.8101	32.5948	54.0897	18.134	26.2109	22.5702	26.3754	27.3831	32.6959	28.7705	37.8703	17.5322	44.2363	14.4513	41.245	51.4341	26.6187	22.7539	62.5374	31.1615	31.1816	62.5374
ENSG00000115762.16|PLEKHB2	0.934714	0.00019283	96.4528	268.634	94.8075	93.9064	65.7139	82.4911	58.5418	69.6334	61.937	88.4818	75.5706	99.102	85.3112	72.3668	84.7868	128.405	207.744	91.7249	97.8243	119.478	272.59	224.369	174.031	196.669	58.1476	410.001	238.53	168.046	117.873	137.001	161.845	178.92	148.677	196.987	163.94	195.229	243.846	215.335	146.863	205.849	194.835	187.268	205.849
ENSG00000166986.15|MARS	0.629354	0.000193137	108.628	292.777	107.685	163.23	141.768	103.464	96.2109	108.022	114.148	117.508	88.5929	135.795	122.911	138.063	83.809	112.474	107.998	136.274	125.49	140.54	353.606	178.852	179.094	205.631	90.1942	172.118	213.394	143.64	126.154	155.233	180.199	161.584	198.613	175.937	146.728	224.525	198.731	246.724	415.577	240.365	179.975	229.548	240.365
ENSG00000006744.19|ELAC2	0.411139	0.000193137	77.3204	156.161	138.104	103.452	112.927	101.469	101.957	100.005	98.7121	91.7316	112.781	113.773	99.5381	116.889	107.888	123.762	114.418	145.589	117.406	114.984	159.666	136.448	158.267	136.152	92.3941	157.623	203.166	123.586	130.309	160.484	125.634	142.096	125.714	176.905	114.179	185.9	200.94	202.432	153.722	129.322	143.819	165.684	129.322
ENSG00000152422.15|XRCC4	0.821456	0.000193335	13.0185	33.0783	16.2189	8.80833	8.97264	10.3518	15.5686	14.6975	13.2584	12.0019	13.9651	15.8792	10.7719	12.0299	12.7527	28.3119	8.00641	19.2288	16.2536	14.9905	37.1602	25.718	24.9568	20.1422	9.86964	28.7525	29.0881	22.0745	16.0233	25.3836	22.0514	24.8384	20.4846	36.8569	23.1084	31.0032	38.5661	28.4619	23.3652	24.8984	23.8382	28.8352	24.8984
ENSG00000156411.9|ATP5MPL	0.707914	0.000193335	89.8645	67.3391	35.3962	41.3512	36.6597	38.1184	32.3159	31.0909	40.3074	44.204	30.3755	38.3382	27.7934	40.5119	29.7426	41.3754	39.4677	46.5194	33.1989	53.7873	98.1522	48.7825	45.4729	47.8434	38.2894	78.3943	64.7289	42.1799	43.7353	60.5921	55.7823	83.243	73.9195	59.842	51.636	134.175	91.1424	85.0604	104.253	85.6455	58.933	85.7184	85.6455
ENSG00000127540.12|UQCR11	0.696477	0.000194198	53.2862	173.538	96.6869	48.2063	71.7811	31.0555	55.7424	76.9307	53.9529	98.1942	77.9276	101.687	64.3771	96.0519	61.5632	50.5244	82.8858	77.9304	87.9684	94.6422	211.322	107.618	121.187	98.3573	55.591	123.787	145.129	119.855	102.029	129.431	101.599	124.371	110.405	133.354	101.466	159.541	153.846	129.136	133.892	82.6477	120.023	131.663	82.6477
ENSG00000161618.10|ALDH16A1	0.64257	0.000194326	68.413	90.5958	41.0693	35.4913	43.6669	27.497	15.5195	37.2063	35.4686	40.031	31.0532	39.8154	38.3113	46.6206	33.654	34.5933	49.273	25.9171	44.4813	34.4403	71.1265	79.2461	67.5432	36.3917	34.187	68.5851	49.7861	60.109	56.5898	59.0458	48.5671	64.5918	79.7879	70.1651	54.8739	80.5448	79.721	56.1106	65.7098	43.7179	57.9808	69.559	43.7179
ENSG00000242574.9|HLA-DMB	1.51688	0.000194706	110.684	202.083	106.885	51.3758	53.0668	55.8028	52.6974	73.7446	57.9208	100.816	85.4404	148.922	185.662	63.7848	77.2493	118.072	124.329	144.933	72.4064	138.584	164.273	774.653	480.396	150.048	58.5638	242.649	224.592	192.867	168.932	152.398	263.128	106.467	288.753	475.066	259.782	478.029	258.275	702.06	669.724	327.759	248.247	447.384	327.759
ENSG00000096696.14|DSP	1.87169	0.000194752	745.955	1821.44	553.252	622.259	100.408	120.556	148.466	228.942	99.4379	286.384	269.668	611.801	764.396	340.623	437.135	841.892	429.031	574.893	280.548	1150.25	3119.99	2476.68	1148.94	2564.85	193.528	1880.23	1985.34	1638.23	859.341	1120.55	1272.08	2251.93	511.167	1764.81	1359.88	1692.67	2166.13	2254.29	2803.99	914.662	1709.31	1793.28	914.662
ENSG00000173207.13|CKS1B	0.982219	0.000195166	27.3019	48.6484	34.004	42.7517	33.0706	50.3573	13.7514	31.9645	25.3071	23.3022	20.3289	26.0848	12.8551	21.4365	22.694	33.5009	24.2661	29.6195	36.4409	32.9653	152.756	37.1992	52.4004	35.1244	27.2307	61.7544	32.1738	27.1009	21.6733	30.1833	37.4738	73.9473	72.6438	94.0777	28.8684	111.191	73.6296	146.484	126.635	76.9435	49.0848	93.3613	76.9435
ENSG00000129353.15|SLC44A2	0.589309	0.00019575	230.802	347.667	175.067	117.125	187.614	140.72	160.057	169.947	206.328	218.693	173.415	202.635	161.222	198.212	181.593	235.189	167.888	190.795	203.775	194.773	379.925	294.022	241.974	527.409	151.493	368.977	245.117	204.215	266.149	287.853	191.022	325.649	293.09	321.751	287.798	265.254	213.199	332.76	369.644	333.38	290.317	297.642	333.38
ENSG00000101935.10|AMMECR1	1.18301	0.000197361	30.4643	202.806	36.7536	49.275	31.5752	40.0055	29.6147	34.7396	25.3071	32.4975	18.679	32.799	28.9113	31.6675	39.0321	50.4334	23.8782	44.0112	36.7003	55.7082	157.424	116.088	71.8507	85.8193	30.3224	104.248	164.093	75.6545	52.9128	64.7797	87.6192	154.142	42.172	63.9148	56.2372	121.274	105.647	99.7522	243.807	40.7201	97.0795	104.686	40.7201
ENSG00000100426.7|ZBED4	0.733319	0.000197641	49.7549	141.018	69.4002	85.356	46.4868	55.695	59.4749	51.2358	57.0014	74.1165	68.6175	53.8817	78.5533	85.2962	72.4009	71.3259	78.9002	70.1672	62.8963	83.9054	162.584	126.855	174.653	133.844	36.4463	101.071	124.812	114.155	72.673	104.852	121.756	133.488	74.2475	134.927	94.0013	118.654	162.983	162.206	168.102	82.9808	117.266	130.731	82.9808
ENSG00000142507.10|PSMB6	0.478942	0.000197734	99.7733	143.613	109.008	106.511	98.6563	86.6426	75.8293	79.4488	94.1636	83.6072	65.6418	107.025	81.7544	112.167	71.0563	90.2157	86.9772	94.1136	129.121	101.674	150.729	126.549	113.149	94.012	68.1956	149.958	166.901	102.496	119.756	153.365	116.976	137.433	150.755	140.854	125.494	170.577	141.929	142.96	188.49	126.699	124.96	151.58	126.699
ENSG00000076248.10|UNG	0.538454	0.00019923	57.8717	153.632	83.7396	65.7492	59.4758	52.9992	45.9691	49.7969	61.7434	49.0048	70.0612	77.6836	32.5188	48.5694	60.8705	68.3218	76.1138	63.1803	52.392	66.2736	232.973	65.6217	72.4724	54.8592	54.7587	75.6541	79.0129	51.1445	75.214	108.106	71.2047	105.87	78.0018	116.337	74.3694	93.2875	120.686	128.919	163.291	114.666	87.2409	110.699	114.666
ENSG00000105568.18|PPP2R1A	0.433225	0.00019923	347.494	400.29	405.299	390.478	392.831	297.831	269.331	388.765	332.573	351.342	293.503	407.218	252.834	440.46	346.929	353.398	368.648	347.552	361.34	379.324	784.265	451.443	334.563	382.204	345.081	494.75	563.041	341.17	476.933	560.34	400.622	558.7	378.746	533.376	401.056	600.573	556.562	457.017	612.839	543.726	474.426	505.739	543.726
ENSG00000100911.16|PSME2	0.882498	0.000199412	113.161	529.45	113.428	70.1718	75.7975	75.8055	64.0915	76.6224	68.3243	93.9473	63.4027	114.243	70.9825	73.6036	69.3044	115.432	87.8237	139.677	66.4842	114.881	268.475	121.497	105.467	139.954	65.1039	235.62	142.078	140.116	113.06	158.615	169.511	138.599	307.123	240.699	283.879	209.917	241.942	171.151	225.279	173.872	149.841	239.998	173.872
ENSG00000089685.15|BIRC5	1.73442	0.000199422	3.37321	41.9474	5.81235	22.8501	2.60634	6.46989	0.44201	1.13058	7.59696	13.0359	1.73827	5.10281	2.94702	4.60959	5.74481	7.32832	7.51263	7.82289	2.0317	10.188	26.8106	19.6457	14.6099	6.38213	0.891835	11.0403	21.0447	7.56545	12.1969	11.4677	15.1068	18.8007	24.7856	20.2027	22.3245	25.8426	45.7235	41.9068	33.9447	57.4995	13.7969	30.6758	57.4995
ENSG00000130985.17|UBA1	0.51544	0.000199653	601.697	961.931	580.818	588.242	527.079	538.187	437.197	494.423	478.802	525.906	437.484	557.281	477.824	594.75	506.888	584.945	551.42	576.744	546.441	549.707	964.323	851.551	773.616	782.603	452.16	892.559	903.569	595.753	717.881	756.128	668.35	887.099	707.593	651.044	625.664	1111.63	827.591	697.56	809.543	1474.33	770.466	775.804	1474.33
ENSG00000124766.6|SOX4	1.06051	0.000200414	259.948	532.998	572.117	595.207	126.728	303.384	217.174	382.033	257.668	408.102	406.873	549.895	162.797	574.325	419.412	822.228	431.394	470.747	405.476	480.861	1744.96	992.439	469.605	614.948	280.333	704.715	1210.05	762.555	766.818	881.178	705.102	1001.88	631.997	1484.92	692.604	897.148	1368.7	482.226	1332.11	507.836	844.549	984.243	507.836
ENSG00000135378.4|PRRG4	1.49777	0.000200604	48.1737	105.279	24.7112	19.6805	9.82718	6.73947	18.3189	11.5627	8.22601	13.1467	9.16275	23.3319	32.9253	19.1879	31.9835	51.2982	30.2621	34.3969	6.78675	48.5389	141.639	81.6955	47.8708	146.155	9.69127	84.3513	62.5447	51.2481	43.3467	82.7866	51.859	71.4366	35.2102	69.9232	55.0443	75.146	106.104	54.7553	57.1505	36.0152	72.8854	64.762	36.0152
ENSG00000085840.13|ORC1	2.38666	0.000201507	3.79487	32.06	1.70542	17.4324	1.79453	0.700905	1.17869	1.95282	4.5485	6.13021	0	5.80781	2.59135	5.13426	3.21872	9.60419	2.61002	6.80771	3.54467	4.08207	54.1127	15.2063	14.5655	3.84739	1.01075	26.2109	23.4022	8.65363	10.164	19.5531	10.9129	21.8195	31.9662	34.4374	23.0743	31.4002	26.9544	45.6475	30.622	44.8421	17.4549	32.0146	44.8421
ENSG00000185262.9|UBALD2	0.886547	0.000202196	23.8233	39.0567	18.6204	26.4618	27.3025	16.1208	14.9301	13.6697	13.4036	18.1691	16.1748	22.6605	17.2248	19.4877	21.7569	21.2567	29.9094	16.4818	20.879	19.2097	59.8863	53.222	14.0326	54.2708	11.4749	31.8899	51.2769	32.3345	34.2887	31.4396	38.2855	21.0424	53.4714	99.0377	48.364	27.5496	60.4951	25.4802	37.9054	48.1313	36.1203	50.329	48.1313
ENSG00000127399.15|LRRC61	0.988495	0.00020307	15.6011	10.7086	21.6484	14.742	7.30629	4.52892	7.26861	16.5476	8.17762	8.7891	14.849	14.2342	14.9383	21.5114	23.7126	19.527	13.1559	14.6306	6.91643	15.2992	59.5485	27.9122	15.7201	18.8748	16.2908	30.4999	30.0242	22.23	26.6059	24.3528	21.6455	48.3915	22.7809	32.5421	27.8459	11.1548	42.8301	19.1915	14.2477	30.7274	28.508	24.3704	30.7274
ENSG00000091483.6|FH	0.573145	0.00020307	108.523	350.098	170.786	115.245	101.946	101.793	108.342	116.244	107.664	120.979	125.421	166.815	75.6571	147.807	90.7761	125.492	97.0293	156.04	139.582	215.732	470.86	127.774	217.55	150.229	99.826	175.97	164.613	145.143	138.381	177.878	119.862	328.608	153.78	238.279	114.008	348.657	182.437	359.325	354.492	161.048	193.058	250.14	161.048
ENSG00000223786.1|AL357507.1	5.3183	0.000203398	0.790597	0	0	0	0	0	0	0	0	0.147716	0	0	0	0	0	0	0	0.418017	0	0	0.0307109	0.204111	0.0444071	0.362107	0.237823	1.15169	0.13868	1.55454	0	0	1.44303	2.21184	4.04589	2.50014	6.54397	0	0.532996	0	0	0.791086	0.614912	1.94614	0.791086
ENSG00000185803.10|SLC52A2	0.989328	0.000203398	40.215	162.271	36.4403	41.7198	28.3279	18.4392	16.0597	23.9477	21.3392	33.9008	20.8887	33.4033	35.2626	35.6775	32.1057	27.3105	37.5279	32.3665	28.4006	39.5858	119.066	83.7876	89.0806	54.316	15.6963	48.5695	125.991	62.0263	45.3496	56.5655	59.5702	65.1896	48.8787	75.7703	55.2488	72.8436	81.3581	78.1211	82.8549	60.0809	68.7674	70.7251	60.0809
ENSG00000130021.14|PUDP	0.800903	0.000203859	30.8333	54.8239	30.1059	17.5061	17.5607	11.9154	14.7337	20.4532	17.7585	24.1146	33.5575	20.3777	16.8692	21.5864	27.461	29.8595	23.4196	33.6802	25.5043	47.9214	57.1223	72.6635	24.6459	42.5928	19.7987	56.0357	34.774	28.8627	33.7207	32.2127	48.6573	56.5813	47.4936	48.551	62.8834	60.6964	46.0661	46.0812	33.5194	36.2234	42.3056	49.3273	36.2234
ENSG00000076554.15|TPD52	0.924061	0.000204161	84.8047	445.687	105.423	87.1988	26.6188	50.3034	52.3536	71.9459	51.8238	46.6044	46.2851	112.128	63.3101	54.6405	80.2643	115.25	58.8665	111.431	44.9568	100.405	421.538	85.9818	208.092	152.809	83.2379	180.498	103.317	117.886	68.129	123.858	159.14	180.773	83.2141	143.113	107.907	121.988	161.688	332.001	196.172	92.1407	157.105	163.726	92.1407
ENSG00000065911.12|MTHFD2	0.9722	0.000204353	70.205	262.853	61.4648	151.584	120.404	70.6296	46.3619	55.6553	105.003	79.4712	97.0191	91.9178	69.0009	65.5087	40.9878	43.3327	70.5058	70.8241	129.813	85.9292	600.767	180.23	135.886	168.289	48.4564	95.9079	165.237	90.4226	69.4145	73.606	148.136	88.0852	232.001	136.903	148.296	188.679	171.663	422.049	581.5	226.459	155.37	268.727	226.459
ENSG00000174744.14|BRMS1	0.733002	0.0002044	36.4202	69.113	35.2222	42.4569	32.2161	15.6895	24.3597	23.3824	22.4038	33.7531	31.2005	30.8183	38.4637	36.3895	29.4982	48.7948	36.1523	27.9474	30.7349	35.9496	103.342	63.4275	53.4217	54.9045	25.5065	53.1366	96.5906	44.2527	38.4739	49.6075	37.0228	59.2714	44.4319	57.2612	36.5031	70.6206	74.3149	40.6056	67.73	74.945	56.5798	55.9239	74.945
ENSG00000044574.8|HSPA5	0.76307	0.000204794	1166.24	1340.51	1104.97	693.02	347.754	690.337	566.853	582.967	425.43	835.371	591.395	887.554	1111.23	838.046	766.178	895.011	721.882	950.512	870.26	987.312	1398.02	1341.62	1270.22	1168.7	433.788	1282.43	1892.6	1516.2	1210.12	1155.82	1995.94	1641.58	1248.14	1671.26	1011.11	1460.84	1856.46	1300.03	1265.95	1401.18	1358.92	1401.97	1401.18
ENSG00000183684.7|ALYREF	0.615038	0.00020508	64.829	112.998	60.1422	67.5919	49.435	37.6332	35.2626	51.4927	42.3881	46.6413	36.0323	55.2917	41.7664	61.5362	45.9585	58.3079	47.1567	61.7471	58.7897	46.3092	147.535	72.8677	66.7883	41.8686	40.9055	86.4164	109.28	60.6272	66.5147	77.4393	60.5623	90.8051	80.5533	64.5197	73.2106	80.1875	119.315	124.257	117.491	103.965	76.8009	94.2191	103.965
ENSG00000171345.13|KRT19	1.90722	0.000205234	960.997	1197.55	192.399	422.689	56.9976	72.6784	65.7122	106.737	55.5497	103.18	66.7319	174.973	204.97	215.227	155.802	238.512	155.332	144.753	65.2738	225.611	1392.71	929.726	786.449	2267.83	104.166	685.057	1144.08	196.287	494.541	423.758	397.42	551.048	1482.69	694.957	811.861	504.904	589.951	323.598	518.342	890.305	781.089	703.758	890.305
ENSG00000000460.17|C1orf112	0.944773	0.000205997	18.5	31.2716	18.516	21.9655	18.2871	20.8115	22.9354	18.2948	21.0005	22.2312	15.8507	25.6148	16.5643	17.9512	21.268	29.0402	18.6581	36.9647	18.0692	25.7273	41.6747	30.2084	34.3711	26.117	22.1175	42.5331	35.3634	28.6036	19.6704	33.92	20.3377	58.6139	32.2578	96.2956	28.289	117.066	46.8656	78.6633	92.9028	77.9012	32.7942	70.3343	77.9012
ENSG00000183048.12|SLC25A10	2.06233	0.000206059	18.9216	74.8614	20.3606	14.5577	5.42631	3.01928	3.87987	12.7447	1.30648	9.71232	6.3933	10.1385	28.9621	15.103	17.1937	19.1174	12.8738	13.6751	9.38041	13.2067	72.6007	96.1363	110.973	61.6034	8.4427	27.6008	84.7681	47.569	28.549	32.2771	46.2673	38.9763	40.8234	28.2677	25.4942	88.246	82.5002	76.7658	73.6843	45.7997	54.647	59.3974	45.7997
ENSG00000035141.8|FAM136A	1.07908	0.000206267	43.5355	131.393	81.6862	78.3904	20.8934	38.5498	30.3514	35.8188	34.646	49.928	47.3752	52.0017	46.8475	50.5556	55.7369	61.9948	8.07696	64.3747	25.245	72.7912	194.984	120.17	102.714	50.6497	37.4571	96.6625	142.008	77.4681	57.397	93.3846	86.582	118.244	65.0623	80.0044	70.893	106.149	143.985	172.235	132.563	135.984	98.1434	110.127	135.984
ENSG00000100075.10|SLC25A1	0.697839	0.000207004	38.423	90.5958	38.1805	57.936	42.2996	25.3943	34.1821	23.4338	36.0009	50.9251	51.2937	36.3576	27.4378	32.1172	58.6704	34.5023	32.0257	52.3716	26.9741	66.548	97.9679	72.5615	118.967	60.7887	39.538	65.13	60.6725	57.0517	51.3285	69.7727	36.3464	88.1449	86.4581	48.5914	72.3585	91.3026	79.188	74.7599	50.319	47.5484	68.1891	71.8539	47.5484
ENSG00000136731.12|UGGT1	0.678658	0.000207321	379.645	821.176	418.733	319.717	254.268	305.756	316.037	283.929	286.507	347.243	289.437	413.429	343.175	355.388	299.463	453.673	330.908	455.34	355.288	506.348	560.444	652.645	780.099	472.731	250.368	558.411	705.604	648.245	502.762	566.17	663.209	647.592	495.895	480.954	420.143	714.145	715.509	607.079	774.934	719.514	584.023	601.237	719.514
ENSG00000124171.9|PARD6B	1.02202	0.000208919	56.2905	65.2369	40.7909	50.6755	24.7389	9.75875	43.3661	29.5492	22.1618	22.379	36.268	36.2904	39.6323	31.78	43.7991	46.5189	33.7186	44.7876	20.4467	60.7508	187.982	59.5494	58.4841	116.01	47.5051	156.908	57.4829	49.6936	45.798	65.2951	54.6098	78.4607	52.7424	71.2136	80.2999	40.0938	81.6246	56.7069	98.0862	115.29	81.4815	68.681	115.29
ENSG00000161654.9|LSM12	0.602936	0.000209298	41.111	86.7525	42.0787	57.6411	27.8579	39.4124	33.249	33.6604	30.8717	38.5908	32.9682	38.909	39.2259	49.0566	30.5575	36.0499	35.3411	37.2035	37.3487	38.4881	102.82	57.4573	68.1649	57.3487	24.793	59.8481	69.0973	40.4181	54.7364	47.0305	61.3289	56.9699	48.1862	69.7619	53.0334	65.3409	82.0053	70.4771	70.8666	66.3263	58.3344	65.6673	66.3263
ENSG00000103995.14|CEP152	0.949193	0.000210024	19.0797	35.8704	15.14	20.9336	23.2434	6.63164	24.1632	13.7725	18.4843	19.0184	21.2423	16.047	42.2745	17.8387	17.3974	24.1698	16.683	21.498	18.1989	14.9905	45.1758	35.9746	62.4364	32.997	16.7665	69.8956	36.4728	50.6781	19.7601	31.6329	26.8314	32.7592	34.0438	38.0666	40.4226	23.7387	68.452	49.8219	46.3583	36.1401	38.4484	42.9863	36.1401
ENSG00000167703.14|SLC43A2	1.04348	0.000210033	48.8062	72.6277	28.0524	18.5012	30.1224	21.9437	18.9082	38.0286	16.8875	38.5169	14.7606	36.6597	30.588	36.3521	36.0171	47.2472	22.4321	39.2936	48.6744	40.7521	53.1913	88.3801	70.5184	48.975	22.5931	66.4406	59.043	45.859	110.429	57.854	95.15	65.9368	92.3629	38.0263	53.7491	105.236	75.7616	130.491	52.2063	61.788	65.3642	78.2619	61.788
ENSG00000127328.21|RAB3IP	1.11724	0.000210044	54.3404	73.8103	37.2756	60.1104	27.6443	25.4482	25.6366	31.3993	27.8716	36.2643	49.1135	47.671	66.0031	40.2121	43.1879	70.279	55.1631	53.7451	37.0461	91.3834	239.576	140.53	99.4275	118.183	28.836	99.0056	95.5158	135.504	53.3912	82.2068	121.756	124.82	58.9023	135.37	108.146	73.6773	105.153	159.278	143.833	28.146	111.563	112.051	28.146
ENSG00000095002.14|MSH2	0.557896	0.000210044	114.9	196.762	167.236	149.705	92.0337	103.195	95.9653	126.111	115.793	114.184	129.457	148.787	79.4171	116.626	122.556	165.82	111.42	133.706	100.721	130.558	337.943	136.04	164.839	106.278	107.971	159.966	178.412	127.732	166.362	185.094	129.377	239.327	134.134	248.481	121.984	201.263	180.381	317.635	262.839	380.845	169.945	209.531	380.845
ENSG00000143870.12|PDIA6	0.67676	0.000211283	740.526	1277.87	1044.94	763.56	366.896	520.557	386.955	544.117	468.495	651.538	657.037	863.081	589.963	779.846	530.274	963.287	708.621	872.641	599.136	881.418	1404.63	1219.21	856.968	567.648	431.41	985.052	1356.22	914.901	1047.64	1408.98	1295.93	1345.7	983.479	1151.39	823.108	1161.65	1476.4	908.07	1529.08	1945.78	1069.52	1147.6	1945.78
ENSG00000035499.13|DEPDC1B	2.48982	0.000211579	4.79629	36.7902	5.04665	8.69776	1.53817	0	1.17869	0.668069	1.06454	4.94848	0.883866	8.09065	1.47351	4.57212	2.32237	10.9242	5.89018	5.67309	2.76657	5.14546	55.986	16.533	24.2463	5.88424	1.01075	26.2903	25.5865	10.83	7.14473	16.7506	10.1914	23.8222	24.166	31.7356	10.4294	17.3078	33.8072	61.0982	48.6178	39.6792	18.6897	32.4517	39.6792
ENSG00000064547.14|LPAR2	1.59199	0.000211579	12.2806	22.5668	19.3165	27.2726	4.27269	1.50964	1.96449	6.06401	3.24201	7.57044	7.27717	11.6828	17.7329	13.3791	18.3345	20.8925	15.4485	7.52431	8.68877	25.9331	43.7631	45.2616	33.927	21.8622	5.58883	22.9146	40.6679	29.5363	28.3697	33.2113	24.261	49.4078	18.6257	25.1223	17.621	56.0916	41.5737	46.2438	46.6507	39.1379	31.5643	35.9898	39.1379
ENSG00000277053.4|GTF2IP1	0.503637	0.000211762	281.927	329.6	530.351	285.294	250.038	308.937	407.877	352.072	305.959	310.536	351.072	372.405	263.047	366.181	383.272	538.199	389.493	372.095	330.303	465.527	503.014	623.866	440.385	415.699	309.169	446.578	444.157	533.623	495.258	689.674	617.348	618.778	310.294	612.412	447.648	481.959	464.735	661.346	761.271	398.249	511.462	534.238	398.249
ENSG00000085491.17|SLC25A24	0.789729	0.000212691	143.783	127.682	136.817	179.778	117.627	151.719	137.269	147.027	127.842	103.881	102.764	111.926	149.688	167.332	160.651	154.532	74.8794	186.257	93.9338	127.951	291.815	189.772	231.539	251.664	144.18	190.585	400.3	187.426	167.916	231.094	193.502	256.125	99.7257	354.132	239.877	181.216	293.986	330.754	374.376	207.098	227.993	267.724	207.098
ENSG00000258830.1|AC137834.1	5.17092	0.000213755	0	0	0.139218	0	0	0	0	0	0	0	0	0	0	0	0	0	0	0	0	0	0.276398	0.45925	0	0	0	0.0794269	2.66959	0	3.46773	0.0966381	0	0	0.218697	0.604872	0.272665	0	0.761423	0	4.43913	0	0.58742	0.899541	0
ENSG00000188322.6|SBK1	2.42987	0.000214322	4.16381	17.7053	7.34375	19.312	0.299088	1.24006	1.37514	5.24177	0.870989	6.83186	2.23913	6.14352	7.41836	3.93502	7.29305	11.7435	5.89018	6.86743	5.27378	8.30135	27.7627	53.8343	21.1378	16.7474	2.85387	29.0305	64.9369	40.9363	10.1342	24.6427	29.1312	44.476	3.06175	57.4225	33.3333	35.1317	56.726	22.3358	44.5774	29.3118	30.4687	36.0841	29.3118
ENSG00000167815.12|PRDX2	0.584619	0.000215311	145.47	230.234	163.825	157.407	126.301	114.14	91.3979	141.065	125.229	123.306	130.753	176.819	96.5403	172.691	118.156	167.914	168.84	143.858	137.118	130.18	479.889	206.713	206.937	105.826	132.705	231.569	320.039	178.617	172.34	237.246	178.981	187.588	160.924	200.616	153.102	312.215	350.255	258.868	214.833	175.455	219.871	235.83	175.455
ENSG00000170421.12|KRT8	2.2768	0.000215686	1022.93	1139.38	161.702	258.058	30.4215	40.6525	35.8028	97.7437	49.9851	135.345	50.1447	113.47	409.89	113.778	172.181	184.391	128.067	122.419	103.141	283.687	1292.87	874.412	788.403	1495.91	79.1355	2237.26	1814.84	466.57	408.415	453.361	546.774	653.062	1457.94	821.859	698.568	574.81	875.789	392.178	618.315	706.69	925.917	777.066	706.69
ENSG00000167862.10|MRPL58	0.670775	0.000215735	20.0812	47.2359	28.4005	23.882	20.5516	13.9642	20.2834	12.8989	22.6457	23.1914	20.1522	23.4662	15.3956	23.3478	20.0865	27.8112	26.6998	26.6934	16.2536	25.8988	65.445	25.1057	30.6409	27.3843	17.361	22.6367	39.3158	25.3391	28.6686	33.4046	27.2823	33.9249	42.0262	38.8731	33.2652	38.7441	50.7869	47.057	57.3897	59.4147	31.3757	44.0203	59.4147
ENSG00000118680.13|MYL12B	0.475501	0.000215735	648.026	930.594	540.792	459.323	569.891	498.775	504.235	423.967	478.221	555.043	473.841	667.529	379.403	507.73	333.81	523.269	475.165	547.065	549.078	526.038	1081.09	744.444	492.164	753.725	416.13	804.674	760.556	531.861	528.65	729.327	572.884	669.411	971.378	899.888	864.519	638.444	752.591	717.945	997.661	906.876	673.743	834.632	906.876
ENSG00000110013.12|SIAE	1.16585	0.000216004	51.2307	56.3021	63.1354	30.8476	17.4753	25.1247	32.8561	45.5829	20.9521	37.8153	45.9021	67.1423	83.9901	40.5494	76.6382	100.73	77.0309	74.1682	36.3113	115.601	276.798	99.249	137.884	120.174	33.1168	109.887	185.346	134.727	73.8687	154.17	107.867	146.55	110.077	90.3678	128.528	101.147	170.14	59.4176	156.061	39.7208	131.636	116.534	39.7208
ENSG00000166347.19|CYB5A	0.894015	0.000216043	91.9201	58.8314	71.8017	52.85	48.0677	50.9504	41.4016	47.9468	46.0173	47.1214	54.7703	57.9438	73.0658	31.4052	53.2108	69.0956	38.2685	61.6277	45.7781	118.174	97.7222	131.958	178.339	83.9183	60.1691	94.5974	172.553	81.3544	53.7798	120.572	62.5014	139.346	49.3161	73.1895	70.2113	179.469	105.267	131.087	212.44	143.311	106.401	117.283	143.311
ENSG00000171700.14|RGS19	0.845278	0.000216896	12.8604	9.69027	10.9634	9.69285	5.16995	7.06296	4.86211	7.81127	6.09692	14.033	12.3152	9.63492	9.9589	7.68265	10.1043	8.55729	13.8613	8.00205	10.1153	10.2223	13.5742	15.7166	8.03768	10.6369	5.17264	13.2246	21.9461	15.2345	16.2924	11.661	25.704	12.5836	37.0691	25.2836	22.3926	21.992	18.3503	10.4089	18.5274	40.2621	14.1487	22.0034	40.2621
ENSG00000119383.19|PTPA	0.617157	0.000216896	162.072	295.898	195.915	156.633	128.522	115.811	102.203	138.342	133.794	182.54	131.961	146.538	116.661	224.333	170.755	196.135	163.62	169.834	129.38	171.241	381.921	280.449	261.336	253.475	121.408	291.099	298.058	266.086	192.639	242.948	251.629	259.025	197.483	212.431	261.793	270.375	310.699	205.414	214.062	165.212	258.339	238.894	165.212
ENSG00000187475.5|HIST1H1T	4.32216	0.000218839	0	1.9709	0.139218	0	0.299088	0	0	0	0	0	0	0.704994	0	0.149905	0	0	0	0.17915	0	0.548849	3.68531	0.255139	1.28781	0.769477	0	1.1914	0.41604	0.466363	0.20926	1.22408	0.766611	3.31777	0.400944	0.806496	0.340832	7.70118	1.37056	4.77076	1.08985	0	1.13244	2.35437	0
ENSG00000169612.4|RAMAC	0.529307	0.000218839	30.9387	57.5832	58.2279	39.2874	38.796	24.3699	32.2176	38.4911	36.8719	44.7579	46.9922	42.2661	24.9481	46.6581	34.6726	47.5658	38.6918	42.6975	34.2363	45.7946	91.795	50.1603	38.9894	63.6403	34.3059	49.5226	73.5004	45.7036	49.3554	59.1425	54.4294	67.0727	48.7329	67.3021	53.5787	76.5354	77.7413	48.9003	77.831	43.4681	56.4681	64.3745	43.4681
ENSG00000171295.12|ZNF440	1.03119	0.000219127	177.568	86.6868	62.4741	22.2972	41.6587	31.7564	68.1678	50.0024	45.0979	56.0951	53.4739	69.7608	86.4798	72.9665	106.136	117.481	69.7651	80.9162	56.8444	150.042	208.804	145.888	100.626	347.985	60.2286	244.476	120.478	103.792	163.671	124.373	181.867	226.654	81.1	82.3432	94.4785	135.009	213.199	141.063	129.187	92.4738	169.07	125.197	92.4738
ENSG00000185347.17|TEDC1	1.27667	0.000219761	19.027	16.5227	5.88196	9.50857	6.8363	8.68044	1.66982	4.98482	5.08077	6.86879	5.18535	7.92279	8.38376	8.20732	8.14866	5.4621	5.43166	3.28442	9.51009	7.58098	26.7799	20.8193	23.7578	28.6064	4.22135	16.9576	16.3989	8.96453	15.4254	9.82487	8.47782	16.3497	16.1836	23.348	13.7355	31.6383	24.8605	21.0889	22.0627	20.8597	16.382	21.8454	20.8597
ENSG00000196290.15|NIF3L1	0.588561	0.000219831	34.7336	58.9957	45.2459	23.0712	26.8325	19.8949	28.5342	29.1895	32.4685	27.2167	35.3252	34.0747	25.2021	32.9792	28.1536	38.9175	30.509	41.5031	21.9597	39.4143	74.2283	41.1284	35.0372	39.4244	34.2465	43.0494	43.4762	37.5681	38.8326	56.2433	31.4762	37.3323	49.4255	69.278	45.2283	61.6094	65.7108	57.9538	66.9325	57.4578	42.6702	59.4483	57.4578
ENSG00000163444.12|TMEM183A	0.674538	0.000220279	107.732	365.865	125.679	109.127	111.047	91.6568	91.7417	88.699	85.4537	98.5635	96.7834	153.655	83.3803	113.741	88.4537	112.155	118.015	127.077	127.349	204.687	366.904	124.763	204.583	128.141	91.3833	151.864	188.917	147.63	117.156	164.993	132.849	320.628	113.248	215.012	117.962	384.265	240.914	370.872	388.49	166.17	178.318	261.538	166.17
ENSG00000132698.15|RAB25	2.02654	0.000220448	36.9472	170.253	46.0464	21.1916	4.18723	3.45061	3.68342	11.3572	3.58073	11.3003	16.9702	35.8876	26.2691	21.0242	28.1129	40.0099	32.4136	48.072	12.9683	102.223	170.046	96.4425	89.5691	124.61	9.27508	60.1658	87.195	88.8681	44.1239	75.9897	70.1675	136.208	50.7741	158.92	58.6571	199.556	114.556	126.913	209.995	67.3256	87.7217	131.339	67.3256
ENSG00000143367.16|TUFT1	1.03966	0.000221167	39.5298	133.857	23.2494	35.4913	31.5752	29.0067	25.833	38.1313	37.6945	36.9659	23.2457	55.1574	28.2507	38.7131	32.9613	30.3602	29.9447	54.82	48.977	80.1663	195.567	60.2128	121.498	96.5015	32.2844	42.9302	67.6758	66.6899	30.8808	51.8946	45.4105	127.33	50.9199	151.742	48.773	183.479	75.5713	172.235	245.853	54.6682	78.2397	132.653	54.6682
ENSG00000136868.11|SLC31A1	0.981207	0.000221683	209.403	382.191	134.519	109.385	57.0831	73.2176	68.8554	86.7462	77.4696	114.738	91.4802	101.116	146.182	127.757	81.6496	129.042	98.8986	113.701	87.2767	179.783	315.002	233.044	273.059	178.926	86.8052	218.066	256.35	177.063	164.03	147.437	226.105	249.49	203.461	161.864	147.512	312.652	262.386	260.223	343.807	444.132	210.448	241.701	444.132
ENSG00000135940.6|COX5B	0.564537	0.00022207	147.684	338.47	184.568	108.833	110.962	83.839	75.8293	99.902	86.4215	88.6296	94.1612	96.3156	84.4474	113.891	82.22	78.1991	85.2489	99.8464	120.303	121.776	339.509	108.536	132.2	148.871	97.6262	161.872	219.184	120.063	140.892	124.856	106.514	138.898	167.777	317.154	109.271	203.367	183.275	124.473	169.139	267.679	153.252	182.065	267.679
ENSG00000138629.16|UBL7	0.4621	0.00022207	40.1623	78.3105	51.093	38.9188	49.0077	32.7808	41.1561	43.9384	36.0493	46.4936	49.5849	44.8846	30.588	49.8061	39.2358	51.4803	48.8144	48.5497	41.8876	51.7977	80.4319	58.2227	61.2818	50.5139	40.0731	55.3605	77.8341	50.9372	61.6121	78.4057	56.3234	67.521	63.7865	59.0758	52.045	76.2972	68.9088	57.7912	69.0591	67.2007	61.5431	63.8519	67.2007
ENSG00000173917.10|HOXB2	1.45377	0.000222394	20.1866	15.3402	14.061	11.2039	13.2026	8.78827	8.00529	6.47513	4.113	4.39455	8.60297	20.9148	11.0259	6.14612	17.0714	21.5753	13.4733	12.7197	5.48992	18.5237	86.052	65.5707	64.9232	51.1929	9.57236	35.1464	80.0184	7.46181	27.8316	29.2169	42.5244	28.1263	17.5322	63.3906	4.29448	48.1125	41.9544	24.3417	9.1175	28.6456	43.9697	29.8205	28.6456
ENSG00000104325.7|DECR1	0.505214	0.000222858	97.7178	177.053	73.89	71.4617	58.9203	73.8646	64.779	53.0344	56.3723	68.9464	85.6761	67.6459	72.0496	51.7174	67.0228	100.594	89.3756	99.0104	88.0116	71.1789	265.772	113.333	78.7338	100.666	74.6763	104.049	121.761	105.657	96.2595	93.7711	95.8264	137.463	119.664	86.0128	110.089	126.196	139.95	92.6503	116.72	76.5272	115.664	113.04	76.5272
ENSG00000172009.15|AC006538.1	0.693091	0.000223177	35.366	87.6723	32.403	37.5183	33.327	29.1684	19.4484	34.4313	24.4361	34.5655	26.0741	30.3819	39.9372	41.936	31.7798	33.0457	34.6004	32.5456	33.1556	27.8541	100.333	47.9151	60.3492	40.0581	34.187	52.8189	54.9173	43.579	37.7863	38.1398	40.4049	55.4455	47.931	82.9481	54.2945	52.241	105.191	85.5483	61.8289	44.4674	50.4945	69.9975	44.4674
ENSG00000101412.13|E2F1	1.85897	0.000223507	3.32051	29.5635	7.20453	12.0147	5.89631	2.53404	2.50472	4.72787	5.56465	13.5529	0.618707	3.52497	5.28431	7.12051	2.36311	6.41797	14.2493	6.98686	2.93948	5.07686	45.6979	19.9519	24.6903	15.8874	2.85387	17.7519	18.4791	10.7782	8.10135	13.0461	9.60519	18.6811	20.7762	21.6141	17.1097	21.079	22.4239	69.2302	23.5247	77.7346	17.127	27.9654	77.7346
ENSG00000234289.5|H2BFS	1.12542	0.000223588	3.37321	8.67197	4.14174	1.36363	1.62362	0.916568	0.88402	1.64448	1.69359	2.99125	2.15074	3.2564	2.74378	2.0612	1.95568	3.32278	2.57475	3.04555	1.21038	3.43031	10.7181	5.511	0.843735	3.03264	1.42694	5.36131	5.33918	5.18181	4.75319	4.38092	4.10363	5.20082	9.98715	7.09716	6.37355	6.66906	7.46195	8.02354	7.54918	4.62161	4.65444	7.59451	4.62161
ENSG00000156675.15|RAB11FIP1	1.42476	0.000223762	191.535	699.572	143.395	113.992	111.56	69.4974	119.195	125.391	65.6629	118.69	96.2531	121.528	176.466	111.342	165.459	170.691	133.711	136.154	125.663	270.411	505.041	381.484	450.421	750.331	121.825	924.171	349.89	203.438	180.86	183.773	421.456	416.394	197.337	306.549	345.228	454.29	366.816	528.632	661.324	885.017	407.424	408.597	885.017
ENSG00000133119.13|RFC3	0.722497	0.000223762	28.9358	54.8239	40.2688	32.8009	26.0207	23.3994	36.7851	45.737	40.9365	37.9261	32.1138	41.7289	22.6616	49.3564	37.1172	43.3327	28.4986	43.3544	40.1585	34.8519	88.0483	39.5975	50.0024	29.1496	38.884	85.0662	70.3454	26.3236	39.9686	58.7881	41.0363	60.9751	65.3903	95.7714	46.1486	108.968	85.8505	78.7717	103.934	72.197	52.3488	83.5478	72.197
ENSG00000010256.11|UQCRC1	0.561891	0.000224661	166.342	403.838	157.943	144.471	136.94	101.362	88.0582	130.068	112.454	143.026	113.93	158.019	108.938	162.872	133.557	185.711	142.458	153.293	126.657	169.835	405.661	190.742	185.311	187.798	115.641	243.999	310.504	164.678	178.768	205.581	167.437	252.658	218.186	186.704	197.171	225.24	298.135	270.415	230.649	175.704	217.398	232.357	175.704
ENSG00000139410.15|SDSL	1.56687	0.000225147	8.53845	47.5316	11.5551	5.6388	2.3927	0.646989	1.03136	3.13479	3.33879	9.82311	5.39159	9.19849	8.68863	8.99433	6.27447	10.4235	5.53748	10.2116	3.54467	9.26184	43.456	18.2679	24.8236	16.6117	4.1619	9.29294	30.3016	19.0691	16.5913	23.1931	20.2476	21.5804	13.8143	18.5897	18.6094	23.7784	23.6803	32.8532	17.6502	8.61867	20.6331	21.2822	8.61867
ENSG00000165905.18|LARGE2	2.28244	0.000225738	6.90455	15.8329	30.0711	17.1744	0.939991	1.99488	2.50472	10.4322	1.50004	8.67831	6.09868	28.8712	47.6096	14.5033	26.0757	24.9436	23.5255	26.7531	13.3574	85.4833	118.391	51.2829	103.38	77.853	9.5129	61.0395	64.4862	159.963	39.012	75.12	51.2277	136.447	10.8619	47.2606	29.0388	145.727	101.079	58.3876	211.377	47.3403	78.9762	86.2474	47.3403
ENSG00000162777.17|DENND2D	1.58772	0.000227422	65.5141	143.974	48.8307	33.6854	13.7153	6.30814	15.765	17.524	7.40341	37.3352	29.6685	36.0218	66.4096	18.0261	54.7998	67.1838	47.7211	51.655	26.3689	92.6527	123.089	109.353	177.806	122.981	21.9391	120.014	121.796	101.356	60.8946	95.9294	107.777	103.957	105.703	103.07	153.17	177.921	122.703	92.9213	109.596	96.0129	105.574	123.584	96.0129
ENSG00000117676.14|RPS6KA1	1.56981	0.000227489	58.6096	225.011	38.0761	71.3143	18.7571	17.4687	16.1088	27.5964	19.9844	49.7064	23.8055	63.4159	72.6593	38.863	51.9477	91.9909	54.8104	68.9131	30.0432	105.208	105.216	168.136	182.78	161.228	22.831	162.428	203.825	85.8626	65.4983	147.115	118.193	191.564	153.853	141.742	140.968	227.344	203.452	166.868	179.692	103.133	134.556	173.417	103.133
ENSG00000205744.10|DENND1C	1.56893	0.000227765	13.2293	44.5424	15.5228	8.88204	2.52089	1.56356	4.27276	5.49872	2.03231	16.2118	11.8438	9.16492	22.001	11.0555	14.3009	20.4374	18.2349	11.4059	5.01441	14.4416	42.3504	21.0234	34.7263	30.5528	7.55087	31.2545	39.7665	17.67	16.3223	23.483	44.0576	37.0932	32.8774	47.6639	50.3749	39.1013	44.2387	41.6357	19.9628	12.5741	28.8209	39.4078	12.5741
ENSG00000160213.7|CSTB	1.13696	0.000227765	96.1366	240.713	67.1727	51.8917	53.1949	58.0133	33.3472	67.1667	51.2432	64.8473	63.7562	72.0101	106.093	51.4176	69.3451	72.5094	64.2277	76.318	44.2219	87.2671	195.936	277.897	112.572	117.594	55.6505	214.77	418.744	93.5317	74.4965	88.456	244.233	130.738	133.113	113.797	97.0688	147.116	281.232	287.546	146.225	168.168	168.718	172.3	168.168
ENSG00000089597.18|GANAB	0.432808	0.000227765	748.853	794.635	784.981	622.811	478.114	586.496	555.263	556.656	541.126	733.41	531.056	665.615	567.657	696.835	667.253	744.666	696.84	745.086	692.94	662.427	959.256	854.001	873.621	613.726	549.013	966.347	1084.75	838.935	914.226	926.211	852.066	823.822	876.792	784.357	752.692	964.116	1106.65	941.628	948.166	1079.71	854.665	910.629	1079.71
ENSG00000143106.13|PSMA5	0.645472	0.000227918	116.27	373.289	139.427	124.459	96.9045	101.523	88.9914	112.852	110.229	123.38	113.901	133.479	77.5879	148.931	80.1828	127.358	116.922	139.14	118.53	135.532	304.223	162.217	154.936	161.319	88.3511	210.958	187.183	146.023	131.624	155.555	202.295	184.091	201.529	237.473	238.309	237.069	315.762	202.649	211.218	208.222	174.065	234.858	208.222
ENSG00000214381.6|LINC00488	6.12838	0.000228952	0	0	0	0	0	0	0	0	0	1.69873	0	0	0	0	0	0	1.05812	0.656884	0	0	0.859906	1.22467	0	3.57581	0	6.47329	0	3.10909	0.478308	0.225489	9.24443	3.46721	0.400944	0.161299	0	0.238181	14.2386	7.10192	3.00372	0	2.38818	3.5921	0
ENSG00000156599.11|ZDHHC5	0.477881	0.000229021	229.062	360.544	212.795	233.107	174.197	176.898	196.989	171.951	172.746	198.678	181.576	202.703	201.058	217.588	173.281	198.593	162.421	207.516	227.032	251.647	377.591	296.267	330.966	277.238	141.802	300.194	381.717	245.411	218.796	261.503	250.998	278.453	246.872	326.873	260.225	335.597	305.902	292.371	397.183	285.873	280.078	309.289	285.873
ENSG00000163348.4|PYGO2	0.648944	0.000229452	73.5255	165.03	99.158	98.5501	61.014	56.7733	63.3548	71.8431	64.55	70.6451	86.5011	77.4822	62.6496	67.6448	104.71	91.8088	78.7944	101.578	56.0231	140.094	171.183	89.6048	157.201	102.205	69.5037	85.503	99.3989	135.297	106.573	122.601	80.7648	238.7	96.6275	240.013	114.997	208.011	121.333	196.468	168.634	109.878	121.545	163.726	109.878
ENSG00000177494.6|ZBED2	2.85416	0.000229566	12.4914	10.183	1.63581	1.03194	0.512722	0.215663	1.37514	0.15417	0	4.8377	0	1.9807	1.77837	1.19924	0.529663	1.22897	1.65772	3.46357	0.56196	1.33782	26.5957	12.7059	1.59866	17.4264	0.118911	17.7519	1.94152	1.65818	0.597885	4.92854	12.9873	7.92079	71.2222	19.7188	96.4894	6.78815	11.9543	14.6375	5.84796	6.74505	8.85264	32.3798	6.74505
ENSG00000138071.13|ACTR2	0.560567	0.000230647	530.491	1246.4	587.987	495.588	512.167	528.698	461.753	416.67	458.043	669.929	388.489	609.35	443.73	533.251	415.297	571.654	495.022	605.17	533.776	563.84	1039.84	750.312	534.883	732.678	364.939	904.235	811.902	697.006	569.067	690.865	670.83	935.371	931.101	785.204	748.159	1091.23	940.624	993.131	1042.24	1051.77	725.161	933.098	1051.77
ENSG00000128944.13|KNSTRN	1.11209	0.000232982	16.9188	67.7333	21.892	28.2677	13.929	5.44549	8.64375	14.6461	31.2104	18.2429	22.5091	20.9484	17.0216	15.6276	17.4381	42.6954	16.8946	20.244	11.8876	21.3365	87.6183	37.4034	50.6685	21.2285	16.053	52.3423	59.459	31.0909	20.7167	25.4158	31.9722	52.6359	42.5001	29.1145	37.4915	64.944	71.1931	49.605	83.9979	42.1357	40.5504	54.1209	42.1357
ENSG00000133678.14|TMEM254	1.18782	0.000234349	27.7763	90.5958	45.6983	14.7051	8.63083	15.5277	23.1319	17.6267	27.0007	31.4635	20.1816	27.1255	38.921	40.1372	26.1572	46.2913	35.7291	47.7734	29.2651	71.6249	56.9688	85.0633	104.401	59.295	24.0795	62.1912	80.1224	71.1981	69.265	78.6634	54.2941	92.8675	36.5953	43.3088	54.3626	70.2236	119.772	151.146	100.984	60.4556	69.8675	82.3417	60.4556
ENSG00000153551.13|CMTM7	1.03689	0.000234809	47.0142	16.7198	38.2502	20.1228	14.6126	12.4545	18.0733	33.866	16.3552	32.4606	22.627	32.0604	30.9945	27.3203	46.977	35.2306	50.2253	36.8452	23.2565	48.2645	63.9095	59.1922	24.3351	50.7855	21.2257	52.3423	90.35	65.1354	48.7874	51.4114	91.4071	48.9296	101.876	128.757	171.779	26.5175	78.9215	34.588	41.0952	52.2949	55.6509	83.3621	52.2949
ENSG00000152332.16|UHMK1	0.762722	0.000237018	139.04	660.679	421.9	141.081	134.931	121.257	142.72	139.061	120.148	150.19	132.875	172.891	114.883	144.546	144.68	166.048	132.758	226.506	161.239	309.448	353.514	219.215	348.818	335.311	130.089	212.07	325.933	289.093	168.693	206.193	193.637	393.738	220.993	521.48	227.948	402.565	297.107	539.692	510.925	290.62	264.692	388.673	290.62
ENSG00000100902.10|PSMA6	0.748105	0.000237086	129.921	340.473	164.103	108.317	88.1883	100.822	68.8554	42.6537	101.18	102.33	113.695	149.358	88.8679	128.169	87.8426	136.188	125.21	65.7481	66.9597	97.6609	374.919	146.195	138.372	149.822	92.6914	260.282	152.375	146.956	91.9249	179.199	177.313	153.424	190.448	249.449	92.9448	228.177	190.356	209.317	285.301	275.381	171.956	206.57	275.381
ENSG00000159346.13|ADIPOR1	0.651309	0.000239611	180.941	422.66	138.731	139.201	136.341	142.122	133.536	164.139	127.455	131.873	131.018	198.775	156.192	154.627	126.06	135.278	153.462	186.316	179.741	274.219	366.873	189.976	297.661	360.251	140.791	216.24	276.216	303.291	173.626	161.031	221.19	303.142	181.591	403.812	170.211	353.579	285.381	300.937	374.243	260.226	250.857	295.679	260.226
ENSG00000163286.9|ALPG	4.19307	0.000240754	3.16239	32.2571	28.5745	5.08598	0	4.42109	0.491122	2.00421	0	6.53643	2.76945	29.6433	7.87566	2.02372	13.8527	34.5023	1.1992	36.0092	3.54467	8.64438	464.012	60.8761	729.209	8.50951	30.5007	1392.87	644.515	809.295	19.8498	60.1089	6.0878	31.175	8.74787	67.5843	421.915	1309.52	265.508	884.813	27.9639	3.33089	354.751	426.579	3.33089
ENSG00000265817.3|FSBP	1.14608	0.000240754	55.4472	44.9366	58.0887	36.1547	19.6544	24.5856	28.0431	34.8424	19.065	32.756	19.9459	34.5783	27.4886	40.4745	29.5796	78.4722	30.9675	49.8635	41.758	36.8415	305.881	57.2021	41.121	179.333	31.5115	99.3233	21.1834	55.7563	59.3102	86.2011	59.2546	72.8414	42.6094	204.89	66.803	61.6094	190.66	131.358	101.01	61.6631	89.0766	114.134	61.6631
ENSG00000164266.10|SPINK1	5.365	0.000240773	0.790597	7.78506	0	0	0.769084	0	0	0	0	0	0	0	0.203243	0	0	0	0	0	2.24784	0.548849	2.08834	2.65344	2.35358	7.2874	0	0.317707	1.56015	7.56545	0	0.35434	5.77213	1.49449	6.30576	0.564547	10.4635	2.4215	0.380712	0	42.185	5.41269	2.62059	8.90301	5.41269
ENSG00000004779.10|NDUFAB1	0.509227	0.000240773	73.0512	156.161	93.5545	63.6485	64.7312	63.2971	61.6359	48.8204	51.1948	71.1252	60.7216	92.0521	40.5469	73.1538	46.8141	57.2155	45.3227	65.6884	68.1268	65.1073	170.077	76.9499	85.0396	75.7709	57.1369	106.313	105.986	79.3854	70.1917	84.9771	81.4412	90.3568	113.321	108.796	82.0381	94.9944	123.541	100.728	105.077	89.1013	90.3021	104.071	89.1013
ENSG00000100889.11|PCK2	1.34698	0.000242631	22.0313	141.018	20.5695	27.8992	18.0735	7.1708	6.18814	14.4406	12.0971	17.135	6.95308	22.2912	25.4053	13.454	14.7083	16.7049	11.9214	12.4211	19.0634	40.4777	182.362	58.0186	13.4109	59.9287	9.86964	22.7558	41.1186	38.7081	24.6927	38.8163	37.9247	29.2023	33.5699	43.3895	70.9952	65.1027	24.7082	124.961	149.256	95.305	46.4007	73.1404	95.305
ENSG00000143569.19|UBAP2L	0.487559	0.00024266	174.353	233.322	215.684	254.483	150.826	158.512	193.208	215.324	209.666	194.505	149.698	233.89	200.753	229.318	192.431	213.067	205.839	236.598	195.562	317.201	322.68	217.276	413.696	299.915	189.961	238.4	246.088	246.032	230.365	241.176	248.157	429.755	209.694	385.586	215.269	475.965	298.402	369.842	322.355	378.181	276.958	325.302	378.181
ENSG00000188827.11|SLX4	0.612612	0.000243338	24.0341	33.6039	19.943	18.8329	25.5079	23.4534	21.7567	22.7144	21.9199	23.7823	19.9754	20.1427	22.3567	21.324	25.4646	19.6636	29.0982	25.4393	30.6052	23.4976	35.9011	37.0462	52.8	39.2886	22.4148	42.1757	51.5196	24.6654	23.6464	32.8569	31.7918	36.5851	37.7981	35.4455	25.1534	34.298	36.2818	66.4111	43.7002	32.2263	35.891	39.8697	32.2263
ENSG00000183258.12|DDX41	0.488406	0.000244934	71.0483	84.4203	74.8645	60.5158	80.7538	50.3573	45.9199	64.443	56.8078	54.5072	57.2451	75.8036	48.2702	60.6367	63.6003	57.9438	84.2261	72.7947	57.9683	59.8932	128.31	78.4807	87.3487	77.2193	60.4069	75.1378	123.945	56.7927	92.6423	78.5023	80.5393	104.256	100.163	81.819	72.8698	100.115	139.264	106.42	95.1356	78.7339	86.9651	99.3982	78.7339
ENSG00000164124.10|TMEM144	0.916641	0.000245106	24.4031	98.5122	38.3546	38.2554	22.0898	19.0323	31.6774	24.77	19.7908	32.5714	39.2437	38.4054	42.3761	25.1466	31.0872	47.7023	33.895	43.5932	24.1211	100.954	98.0293	50.8237	133.488	77.9435	24.793	48.7284	94.8918	70.4726	57.397	64.8119	85.9056	89.6095	31.383	51.2931	41.4792	85.9436	77.6271	62.3451	113.344	64.536	74.7412	66.2022	64.536
ENSG00000196659.9|TTC30B	0.903335	0.000246118	26.6695	51.769	50.8494	30.9581	24.7389	9.65092	29.2218	19.9393	17.9521	37.3721	50.4393	20.2434	19.0032	28.6319	38.258	65.7728	40.2437	45.9819	11.585	56.7716	108.01	68.4282	21.5374	84.3256	19.9176	49.7609	53.6345	44.5118	59.4896	62.3315	72.8281	79.2079	32.9868	58.4709	62.304	66.9685	167.589	32.1484	40.537	76.1524	60.332	65.8578	76.1524
ENSG00000136108.15|CKAP2	1.14611	0.000246221	27.0911	125.875	53.5989	45.1104	24.0552	25.2865	27.7484	31.7076	40.6462	53.1777	30.6112	40.2854	28.1999	37.9635	36.0578	61.9038	67.5784	33.2622	22.6513	39.7916	154.752	64.397	98.2285	50.7402	23.4255	108.457	60.3258	64.7726	72.2245	79.1466	38.3757	99.3835	109.859	113.837	72.5289	114.009	117.944	241.899	181.393	78.7755	76.1858	135.924	78.7755
ENSG00000010165.20|EEF1AKNMT	0.750913	0.000246221	66.1466	110.272	74.6905	46.7689	49.8623	31.1633	46.6566	47.6899	49.9367	50.7404	48.9957	71.943	53.8085	51.455	80.3866	75.1494	51.4597	107.132	64.366	108.02	101.745	105.679	78.1121	149.776	40.6677	129.228	81.0238	117.264	46.8144	70.3847	79.4119	168.519	89.9937	202.753	66.9734	205.907	116.345	208.829	158.134	61.2883	97.3854	149.848	61.2883
ENSG00000072310.17|SREBF1	1.03021	0.000246663	167.185	327.367	83.0088	99.324	86.821	112.792	54.0235	122.565	69.292	97.9357	62.5777	64.2887	176.466	107.745	129.727	92.3095	87.7884	73.7502	84.9856	101.263	301.489	266.008	424.931	204.59	107.08	238.281	284.641	207.48	129.024	112.1	159.636	146.699	223.071	196.462	200.307	388.751	354.595	247.266	169.538	92.3489	215.163	254.284	92.3489
ENSG00000135587.9|SMPD2	1.06909	0.000246732	25.1937	44.9694	15.8709	14.7788	10.639	12.9937	9.38044	13.8239	8.85506	11.3003	20.3584	11.817	19.5621	15.2529	19.5568	26.4002	13.1206	13.3168	10.8934	31.6961	66.5813	41.9448	24.868	58.0276	17.5989	43.2479	39.0384	22.23	21.8228	29.7323	38.06	49.3779	28.467	18.5897	31.152	62.7209	93.0079	15.5592	27.1664	25.9809	37.7108	39.5233	25.9809
ENSG00000109971.14|HSPA8	0.629236	0.000247301	1649.45	2526.37	2524.34	1965.66	1048.13	2015.91	1252.66	1395.75	1540.63	1560.77	1457.44	1751.57	1308.99	1809.25	1094.69	1576.95	1686.78	1786.55	2131.86	1651.9	3691.42	2559.6	2720.69	2507.41	1234.24	3040.62	3275	1848.04	1587.59	2046.54	2723	2757.18	2323	2850.48	2395.47	3050.14	3906.48	3372.98	2383.79	2360.43	2499.28	2897.48	2360.43
ENSG00000128524.5|ATP6V1F	0.511433	0.000247376	62.3517	73.6789	46.464	38.9188	52.0841	42.9709	35.3117	40.7008	43.114	48.0446	36.4153	60.1259	49.2356	50.668	44.8584	46.2003	50.0136	49.4455	53.3862	45.9661	97.4151	76.5927	54.6207	55.4929	35.0788	68.2277	79.9143	75.7063	48.4586	65.8749	63.4935	59.5105	86.0572	86.416	63.9059	77.6866	67.8428	72.2661	61.8023	104.382	65.0322	73.711	104.382
ENSG00000173715.16|C11orf80	0.763188	0.000247876	22.6638	27.0671	9.88448	14.9631	17.8171	14.8807	15.2248	15.0059	10.0164	14.2177	13.641	10.5413	18.9016	9.78133	11.2044	10.6511	12.9796	14.1529	12.3631	15.7794	30.2503	38.0667	27.0439	36.9349	17.7772	25.0195	34.3926	19.4836	10.7619	16.4285	19.0751	21.9092	18.4434	33.6712	40.2181	17.4269	19.6447	30.7389	18.3945	28.4791	24.762	25.5054	28.4791
ENSG00000163251.4|FZD5	1.34893	0.00024831	59.3475	133.102	56.6617	70.4666	36.9587	111.174	126.71	23.588	16.694	35.7103	33.0566	41.4604	60.9728	31.4427	71.0563	64.3618	50.4369	39.9505	73.7464	61.6427	236.689	136.55	278.388	61.875	25.8632	99.2041	188.501	42.8536	89.4735	128.464	180.018	197.691	105.995	427.402	348.773	127.784	97.881	172.506	191.919	91.8076	138.798	210.323	91.8076
ENSG00000024526.17|DEPDC1	2.41205	0.000249569	4.74358	83.7633	8.03984	15.2948	1.96544	8.24911	1.08047	2.51811	13.21	13.1098	0	13.4285	1.57513	8.01994	7.04859	18.7532	11.604	11.7045	6.61384	9.77638	96.678	30.2595	48.8034	14.8011	2.97278	57.4256	35.3634	12.3845	12.7051	26.1245	20.6534	51.2012	59.7407	64.8422	21.0975	55.9725	55.7743	159.82	83.7853	67.9085	34.1144	71.5761	67.9085
ENSG00000115541.11|HSPE1	0.703334	0.000249774	93.9229	246.888	107.685	134.447	54.8186	134.52	59.3276	114.805	80.5665	63.6656	92.0989	109.845	73.4723	94.6653	73.4195	103.279	91.5623	143.917	118.271	127.916	291.815	146.705	169.191	132.803	76.0438	227.28	160.522	152.449	89.2344	151.786	175.689	132.292	198.066	131.096	102.215	211.703	236.117	260.386	158.081	219.589	158.818	185.381	219.589
ENSG00000128050.8|PAICS	0.570428	0.000251059	178.675	397.038	223.201	244.274	75.7547	166.222	115.561	160.902	159.536	180.73	186.643	230.197	137.341	151.592	190.719	221.261	179.492	215.04	158.257	194.053	532.958	199.927	364.36	138.28	118.436	195.628	282.352	248.157	260.08	283.665	211.81	327.084	297.61	267.111	214.417	291.216	445.395	467.968	261.483	263.223	263.561	320.743	263.223
ENSG00000158864.12|NDUFS2	0.622981	0.00025202	110.367	249.812	99.4713	77.6902	89.171	86.3191	78.5796	90.4977	85.4537	93.9104	82.0817	102.123	83.736	120.112	71.3823	90.8529	90.1163	116.03	132.579	150.659	294.18	126.753	236.112	139.321	78.1247	116.241	136.773	126.333	108.994	117.319	100.516	216.402	123.782	190.293	117.007	266.921	200.597	211.485	209.437	174.455	149.756	188.503	174.455
ENSG00000172757.13|CFL1	0.534998	0.000252093	345.227	495.32	406.969	441.19	400.18	408.088	434.889	342.771	321.54	382.806	339.434	384.322	299.885	344.183	249.39	358.314	595.085	336.802	520.807	285.71	803.889	546.558	501.445	660.392	412.384	505.115	604.818	392.315	322.26	379.401	522.062	451.993	580.13	478.01	502.147	1137.55	523.212	634.727	647.528	788.588	508.553	643.329	788.588
ENSG00000218048.2|AL121949.1	5.14042	0.00025262	0	0	0	0.442259	0	0	0	0	0	0	0	0	0	0	0	0	0	0	0	0	0	0	0	0.995794	0	0.555988	0	2.85	0.478308	0.450978	1.08227	0.478236	0	0	0	0	1.29442	0	0	7.70268	0.574298	0.184917	7.70268
ENSG00000100983.12|GSS	0.844837	0.00025285	61.5084	172.388	55.9308	43.3783	28.4134	37.4175	37.62	42.962	45.0495	51.8114	44.7826	52.841	48.6258	42.2733	43.8806	45.1079	54.0698	55.1186	46.3401	62.9462	125.208	111.241	138.95	80.2972	39.3596	102.977	102.901	86.6917	57.397	92.4826	71.8811	105.063	64.151	59.1161	56.7484	92.2157	86.9545	165.079	140.856	114.291	92.8707	95.0173	114.291
ENSG00000232112.3|TMA7	0.430128	0.000254369	148.79	183.918	143.325	111.56	101.519	125.516	92.8221	111.825	115.648	118.062	138.384	167.856	101.266	136.489	98.0284	130.544	117.416	126.42	142.911	134.125	260.275	149.715	157.112	113.837	110.706	174.541	220.605	141.93	140.413	209.994	132.939	206.239	143.319	187.349	130.164	198.682	231.625	198.8	217.358	152.638	168.192	186.757	152.638
ENSG00000137393.9|RNF144B	0.983442	0.00025442	111.369	285.025	176.111	62.9114	164.328	43.5639	123.223	103.345	89.6151	134.975	126.481	136.064	194.757	81.0239	125.652	166.23	166.618	140.096	79.1067	203.246	394.236	203.142	153.604	459.966	97.9829	225.969	226.534	261.319	163.462	206.226	252.396	165.888	252.34	300.944	287.287	202.335	448.098	208.937	553.801	337.377	234.227	321.963	337.377
ENSG00000173171.14|MTX1	0.739433	0.00025442	20.9772	57.2547	20.6043	51.0809	20.9362	18.2235	18.7118	24.77	23.2748	24.2993	27.4588	34.1419	17.4789	19.6751	24.12	27.5381	25.0068	23.7076	18.6744	38.3852	70.7273	30.3105	66.9215	31.9559	20.0366	30.8573	50.0981	32.5418	25.6493	38.0432	25.5687	66.2656	24.4211	60.9307	26.653	55.5755	52.4621	63.7547	52.0202	113.417	40.748	47.9739	113.417
ENSG00000006007.12|GDE1	0.625613	0.00025442	112.423	332.36	128.533	101.093	78.532	106.807	93.215	75.1321	81.2439	105.986	106.977	129.92	92.1198	100.024	72.7676	167.231	111.878	114.477	83.2133	122.942	300.537	185.69	189.751	137.555	82.5244	157.702	136.08	152.242	122.566	169.922	157.426	227.192	89.4834	182.792	225.767	222.62	230.94	157.598	195.401	171.333	168.266	186.372	171.333
ENSG00000135387.21|CAPRIN1	0.463022	0.000254666	794.866	1383.08	1133.3	921.447	649.876	900.609	768.557	906.981	941.781	919.753	883.513	1081.6	571.62	921.056	792.783	1011.4	811.223	963.59	780.649	947.314	2212.29	1019.18	957.417	1037.21	781.247	1322.22	1351.71	991.643	1052.07	1157.98	1030.87	1288.16	904.675	1320.8	1117.83	1402.17	1619.78	1299.16	1739.08	1697	1183.5	1343.35	1697
ENSG00000149476.15|TKFC	0.768223	0.000255845	44.3788	105.443	52.7636	45.221	44.735	22.375	22.9845	41.1633	35.0815	36.412	42.3667	36.8947	40.7502	39.0504	45.9585	56.8514	47.2273	35.5912	22.1326	53.6157	91.6721	84.7571	68.6534	67.5329	29.7873	56.8299	105.917	83.0644	80.7444	91.8061	64.6659	61.8121	47.5665	59.4387	55.351	63.1576	120.914	62.833	79.8778	76.4439	73.9369	69.877	76.4439
ENSG00000163516.13|ANKZF1	0.625041	0.000255845	38.2122	61.4921	34.5957	37.7026	57.8095	35.854	51.9116	36.3841	44.8559	32.1282	48.4948	49.1817	51.6237	43.4726	49.3809	49.6596	53.2585	37.6813	35.5764	61.7799	94.7125	63.4275	122.208	93.6046	54.6397	65.3683	84.5255	61.249	57.8753	38.9773	59.6153	79.4769	42.4272	66.2939	49.2161	94.7166	132.716	77.3079	62.5997	51.8369	72.9734	75.0396	51.8369
ENSG00000174903.16|RAB1B	0.538018	0.00025668	231.223	295.832	188.014	160.503	180.094	151.665	129.902	158.641	148.6	179.586	142.538	189.106	149.028	189.443	172.874	187.851	202.312	189.601	165.692	201.565	280.207	303.768	376.883	218.939	137.64	209.806	363.584	234.27	237.39	244.043	233.456	311.242	249.497	213.197	195.399	363.107	285.115	342.356	247.182	258.768	262.602	270.836	258.768
ENSG00000254087.8|LYN	1.11344	0.000257491	91.0241	230.99	48.8307	37.4078	39.6933	44.157	38.4058	35.973	45.9205	82.9056	41.8953	62.4423	77.8928	48.0072	54.2701	74.1935	58.4786	80.0205	60.5188	78.657	150.576	179.72	59.1502	162.405	31.0358	275.532	156.812	100.424	69.2052	77.697	160.808	82.436	252.959	135.975	140.763	157.834	176.726	149.357	144.365	204.725	125.483	165.426	204.725
ENSG00000100304.13|TTLL12	0.798481	0.000257776	64.4073	130.999	56.7313	73.931	38.8387	48.6859	28.5833	60.9999	50.7593	44.5733	60.9573	59.5888	51.4204	71.355	56.348	48.112	54.2814	61.6874	47.9827	85.0374	161.11	150.889	156.224	64.1382	58.1476	69.9354	238.079	74.4626	57.8753	101.406	71.385	112.296	138.544	72.8266	100.136	71.7321	172.5	95.4151	89.5003	99.7601	109.662	105.808	99.7601
ENSG00000196642.19|RABL6	0.609461	0.000258681	92.4471	202.576	94.2854	96.7073	107.373	67.179	66.9891	80.528	67.6468	102.035	71.8878	85.8078	95.4733	103.735	114	115.023	106.059	82.5883	95.1009	100.439	242.309	162.421	210.623	118.952	68.4929	121.285	156.154	139.65	101.999	120.733	144.078	170.671	118.497	126.176	116.428	133.818	197.399	226.665	209.835	124.2	146.447	161.26	124.2
ENSG00000164485.14|IL22RA2	5.4223	0.000258805	1.58119	0	0	0	0	0	0	0	0	0	0	0	0	0	0	0	0	0	0	0	0	1.93906	0	0.316844	0	1.27083	0	0.725454	0.179366	0	3.11154	0	2.44211	0.161299	2.93115	0	1.02792	0	0	0.582905	0.628591	0.937498	0.582905
ENSG00000213638.6|ADAT3	1.82586	0.000258966	1.79202	14.2562	1.80983	0.847663	4.57177	2.21055	1.22781	1.64448	0.435495	1.03401	1.20795	0.30214	1.62594	1.53653	2.20014	0.409658	0.775952	0.776318	1.12392	1.95528	9.2747	9.59322	3.41935	5.83897	0.297278	4.88475	5.06182	7.35817	4.00583	3.64003	7.8014	4.57314	3.6085	7.46008	4.70347	3.21544	5.63453	4.39126	5.71505	5.12124	5.47906	4.96119	5.12124
ENSG00000196365.11|LONP1	0.531982	0.000259903	122.332	160.234	99.7845	97.2602	117.969	79.8492	77.2535	107.559	87.9699	93.4303	90.449	110.751	93.7965	108.794	104.466	94.995	112.125	88.3808	89.3516	83.6652	215.253	142.725	176.252	117.368	89.6591	127.52	204.657	116.902	116.707	133.328	129.512	124.431	174.155	148.395	115.815	144.615	200.597	258.922	115.869	132.528	141.193	165.481	132.528
ENSG00000166228.9|PCBD1	0.624489	0.000263289	69.6252	175.345	92.928	56.1669	59.3049	33.5356	41.9418	54.6789	47.856	46.5674	68.205	85.1364	44.2053	57.1889	54.2701	71.508	76.396	94.8302	43.8329	95.637	150.484	122.109	83.8406	68.574	67.72	93.0883	187.599	73.3226	74.6161	127.691	89.6484	109.695	88.8273	72.9879	87.0825	93.605	106.828	130.437	82.9878	121.369	104.032	94.6793	121.369
ENSG00000007923.16|DNAJC11	0.585151	0.000263592	78.8489	121.506	75.1081	81.8548	60.9712	46.1519	62.2743	60.1262	59.5176	69.2049	41.2471	62.6773	53.961	67.6823	66.6153	80.9301	76.4666	65.3301	72.1038	74.1976	138.107	85.9308	124.562	103.698	53.9857	89.5538	144.158	65.0836	93.3897	109.716	74.0907	102.821	91.1236	122.023	103.715	98.6862	99.518	140.737	113.955	123.035	98.7581	109.965	123.035
ENSG00000114738.11|MAPKAPK3	0.577331	0.000263855	59.1367	111.257	57.1142	57.1989	46.7859	51.6513	36.0975	56.5803	47.5173	54.581	47.8172	43.7432	59.855	52.0921	42.0471	52.8003	56.1507	52.4313	58.098	57.0803	103.097	74.4495	116.968	67.8045	53.8668	50.0786	95.0651	65.4981	50.1028	73.0262	64.7561	68.9557	111.134	90.6501	120.995	94.2799	79.9114	71.2903	104.758	100.51	73.639	96.1456	100.51
ENSG00000136930.13|PSMB7	0.413326	0.000263855	135.877	213.252	154.636	143.587	145.442	131.447	103.332	139.524	139.116	126.482	129.575	138.85	108.582	133.603	117.707	133.867	132.406	116.448	157.435	126.75	312.545	151.501	170.346	147.649	121.23	205.557	253.368	118.508	157.453	196.433	154.314	200.919	160.851	188.841	180.3	169.108	237.259	171.097	217.81	174.039	182.485	189.324	174.039
ENSG00000071553.17|ATP6AP1	0.471495	0.00026409	165.815	227.179	171.621	123.39	153.219	115.11	93.1659	155.917	130.358	141.364	126.835	182.224	170.419	147.095	150.139	191.037	153.956	172.163	123.891	175.46	221.579	202.784	213.953	218.35	134.727	171.244	243.695	188.514	212.16	232.318	234.448	190.488	197.884	270.257	188.787	209.956	211.371	259.681	209.968	208.597	205.355	221.129	208.597
ENSG00000143228.13|NUF2	2.39773	0.000264763	3.42592	62.6418	2.85397	10.9091	1.15363	3.7741	0.736684	1.69587	4.16139	5.76092	1.85612	5.4721	4.42053	3.74764	6.64116	11.0152	2.92746	10.749	2.89626	11.0456	71.6793	13.6244	35.3924	9.32425	0	30.8176	17.5083	11.7627	8.01166	10.6302	11.5443	50.0953	23.9473	54.6804	14.6898	61.4506	41.8021	105.445	102.791	52.6697	22.5325	57.8294	52.6697
ENSG00000121741.16|ZMYM2	0.36296	0.000266339	281.663	429.46	498.679	386.129	295.414	427.013	390.246	405.261	355.847	412.534	449.535	422.761	399.372	472.015	406.618	457.633	317.329	395.683	354.64	404.639	525.003	492.724	728.321	480.335	408.758	504.361	678.631	532.742	479.713	558.117	530.946	543.516	336.173	481.68	471.779	517.17	542.971	537.144	459.889	454.916	538.597	478.115	454.916
ENSG00000167977.9|KCTD5	0.536961	0.000266866	41.9543	105.673	49.2484	42.0146	30.977	29.7076	36.6377	35.4077	27.5329	42.9853	28.048	36.8611	32.6205	38.5257	41.6397	37.825	36.5756	40.488	43.8761	39.0369	92.8084	54.2425	54.8427	52.1434	31.8682	48.1327	74.9219	45.3927	44.7816	52.2168	45.2752	43.2505	69.983	77.3429	65.6101	68.2388	76.4088	54.7553	70.4147	46.8406	53.323	68.9648	46.8406
ENSG00000165215.6|CLDN3	2.14279	0.000267386	71.6281	119.469	79.1106	43.8574	1.92271	3.39669	9.57689	25.8491	3.87106	19.8678	24.4536	79.1943	29.267	41.9735	80.8755	65.6818	60.8417	42.8169	10.5908	71.5219	260.674	87.5126	85.6613	167.429	23.9606	206.947	311.094	118.093	127.469	159.872	155.397	170.432	47.7488	298.766	92.1268	228.852	280.432	160.85	120.229	52.5031	156.212	175.572	52.5031
ENSG00000054118.15|THRAP3	0.351001	0.000267583	462.025	600.961	475.395	425.343	460.895	375.2	397.171	429.569	425.043	452.823	373.64	478.322	358.825	492.177	420.838	458.543	423.529	440.769	454.712	496.263	867.338	476.752	485.147	506.814	413.871	602.85	589.771	410.244	527.694	540.819	473.991	655.184	549.257	592.734	523.245	573.698	610.357	717.511	662.467	688.578	545.873	604.181	688.578
ENSG00000182325.11|FBXL6	0.979106	0.000267924	9.11822	33.8338	12.0076	7.55526	10.8526	3.23495	8.29997	5.49872	5.85498	8.97374	7.86641	10.5413	9.75565	12.3672	8.06718	11.8346	7.93587	10.0324	7.52162	8.98741	33.1985	19.8498	33.2609	15.4348	4.99427	17.593	13.7987	12.6954	16.0532	19.6497	14.5205	13.6297	14.6162	20.5253	22.2222	23.7387	24.9747	31.0099	21.4248	14.2812	17.8899	22.6445	14.2812
ENSG00000115325.13|DOK1	0.792067	0.000268127	20.4501	22.6982	23.5975	22.7026	23.1152	17.0374	13.3094	17.524	11.4196	21.5665	17.0292	27.1926	26.4724	19.75	27.461	31.0885	25.4653	25.9768	24.5101	37.6991	39.6785	39.4445	88.4589	20.0517	14.091	24.1855	41.188	30.8836	27.4429	37.109	31.9271	55.0869	36.5224	38.6715	35.9918	71.8909	27.5255	65.7063	80.3031	39.0547	37.4623	50.9445	39.0547
ENSG00000139517.9|LNX2	0.703897	0.000269577	51.1253	149.789	71.5581	54.877	29.3534	38.8733	68.0696	43.4245	40.4042	41.7667	49.2608	71.2044	67.1717	44.8967	55.6146	70.5066	41.5134	63.4789	52.0894	85.0717	156.442	95.0137	103.646	96.9541	50.4184	105.161	129.492	69.799	72.9121	97.9588	79.2315	102.791	44.3225	90.5291	102.352	118.376	107.094	101.216	122.967	53.7938	96.6517	98.1223	53.7938
ENSG00000182718.16|ANXA2	1.18216	0.000270734	1768.35	2283.22	593.034	761.902	871.073	1054.05	376.003	363.995	568.853	771.114	471.69	578.431	1047.46	459.872	521.311	754.544	519.182	570.176	823.142	896.203	1880.98	3095.19	2233.05	3054.82	337.232	1703.19	4695.6	1122.54	774.889	1087.34	1987.42	1271.27	2189.26	1751.75	1252.76	1542.97	2473.64	1853.22	2102.42	1002.39	1936.96	1880.86	1002.39
ENSG00000180992.7|MRPL14	0.603992	0.000270957	52.4429	84.6831	48.065	46.0318	40.2914	26.2031	30.7443	36.7438	37.1622	41.619	32.5557	53.546	38.6161	51.3801	37.4431	40.5561	52.4826	47.654	38.2133	49.0877	118.667	76.4906	83.2189	47.1644	34.841	62.1118	78.0768	48.3981	59.1906	58.1117	56.5038	63.2468	46.2544	79.6414	59.3388	80.8227	98.0332	67.3869	67.3578	70.4899	65.5018	71.2622	70.4899
ENSG00000160345.13|C9orf116	2.75779	0.000271626	2.68803	4.0075	5.11626	3.39065	1.1109	0.37741	1.27692	2.87784	1.20971	2.76967	2.23913	4.56568	2.59135	3.93502	7.82272	21.8029	10.6517	1.61235	0	19.1754	97.4765	25.8711	6.08377	83.4204	1.96204	51.8657	22.1195	16.9963	20.5374	20.0685	53.4373	39.5442	2.36921	10.6054	21.2338	25.2869	96.3581	11.6558	7.36311	5.70415	36.6152	24.9818	5.70415
ENSG00000004478.8|FKBP4	0.487355	0.00027264	195.33	407.615	312.057	295.097	139.76	198.733	151.069	196.823	160.165	162.561	196.66	283.844	185.053	256.788	208.972	223.218	185.805	242.211	174.337	242.146	593.09	211.663	376.661	251.71	176.524	244.714	336.958	211.055	266.687	308.082	219.431	285.686	208.6	263.361	226.585	476.917	421.067	367.294	339.5	536.44	290.188	329.046	536.44
ENSG00000145604.15|SKP2	0.74122	0.000273108	32.6253	59.9811	66.5114	41.9778	43.7523	15.6356	27.6502	25.695	34.9847	30.8726	36.5037	27.3941	23.2205	49.4313	40.3359	37.3244	37.7042	31.6499	35.0144	32.1077	83.6566	58.4778	44.6735	40.2844	36.0301	61.7544	51.3463	47.7245	41.1943	59.1425	53.753	54.8477	41.2243	46.5348	53.8514	67.7624	90.2667	70.2602	67.5971	189.861	52.7404	62.4996	189.861
ENSG00000158457.6|TSPAN33	1.09745	0.000273395	12.7023	27.5269	11.9031	11.7936	9.0581	14.9347	11.1976	4.83065	7.8389	12.7774	8.48512	19.337	21.4421	11.1305	16.664	14.247	19.5046	17.1984	15	48.4017	34.212	30.9739	45.8281	29.0138	11.0588	36.0201	6.20593	28.9145	18.6241	23.3864	30.2135	31.6234	47.4572	22.4609	30.743	23.9372	58.4012	34.859	54.3328	89.0596	27.1729	38.8845	89.0596
ENSG00000130313.7|AC010618.1	0.712048	0.000273395	40.5313	65.8281	31.0804	35.7124	34.6942	24.8552	16.9437	33.3007	23.3232	36.8921	34.5297	32.4297	38.6669	35.8274	30.6797	40.5106	41.0196	27.6489	31.9885	33.3769	67.2877	76.7968	66.1666	62.1919	29.0144	52.2232	90.5927	52.2327	56.6795	58.3372	53.1217	41.9354	43.8851	32.7034	49.2842	62.2446	83.1855	53.7252	45.0824	58.0824	58.8816	52.8729	58.0824
ENSG00000149480.7|MTA2	0.465789	0.000274331	203.394	378.446	228.248	217.334	147.109	202.669	168.16	185.62	212.763	197.422	161.365	227.478	163.814	220.174	169.614	175.47	167.994	208.411	276.83	201.771	535.507	260.089	239.354	168.742	144.477	294.435	292.719	207.791	222.981	273.647	192.149	289.871	295.751	269.934	265.542	484.261	304.874	375.534	388.251	321.639	260.147	340.592	321.639
ENSG00000186193.9|SAPCD2	2.79569	0.000276126	12.8077	127.879	13.2953	15.995	2.69179	1.61747	0	2.72367	0.435495	9.52768	2.44536	8.99707	6.1989	5.13426	9.73765	14.9753	9.45251	8.8978	4.62536	26.6878	117.561	46.6394	102.092	33.3591	4.10244	47.1398	67.1558	25.7536	29.5056	33.1146	37.0228	101.625	32.1849	27.1386	38.9911	86.9757	97.1576	126.805	92.318	23.8991	53.756	71.6529	23.8991
[truncated: 5,335 more rows]

## Sheet: S3. Down-regulated_Genes_Obese
Table S3. Down-regulated genes in EC + cpm values individual samples - obese cohort			Control	Control	Control	Control	Control	Control	Control	Control	Control	Control	Control	Control	Control	Control	Control	Control	Control	Control	Control	Control	EC_Grade-1	EC_Grade-1	EC_Grade-1	EC_Grade-1	EC_Grade-1	EC_Grade-1	EC_Grade-1	EC_Grade-1	EC_Grade-1	EC_Grade-1	EC_Grade-1	EC_Grade-1	EC_Grade-2	EC_Grade-2	EC_Grade-2	EC_Grade-2	EC_Grade-2	EC_Grade-2	EC_Grade-2	EC_Grade-3	Average	Average	Average
[truncated: 6,115 more rows]

[truncated: 12 more sheets: S4. Up-regulated_Genes_Lean, S5. Down-regulated_Genes_Lean, S6. Lean_volcano, S7. TCGA-UCEC_Up-regulated, S8. TCGA-UCEC_Down-regulated, S9. Up-regulated_GO_Obese, S10. Down-regulated_GO_Obese, S11. Up-regulated_GO_Lean, S12. Down-regulated_GO_Lean, S13. TCGA-UCEC_Up-regulated_GO, S15. Venn_DE_Obese_vs_Lean, S14.TCGA-UCEC_Down-regulated_GO]
